# Supplementary material for: Intake frequency of vegetables or seafoods negatively correlates with disease activity of rheumatoid arthritis
Source: PLoS One. 2020 Feb 13;15(2):e0228852. doi: 10.1371/journal.pone.0228852 (PMC7018088; doi:10.1371/journal.pone.0228852)
Supplement: S1 File — (XLSX) [file pone.0228852.s001.xlsx]

## Sheet: Sheet
Patient number	Age, years	Sex	BMI, kg/m2	Disease duration, years	RA stage	RA class	Swollen joint count	Tender joint count	ESR, mm/h	CRP, mg/dL	MMP-3	Patient global assessment	Physician global assessment	DAS28-ESR	SDAI	ACPA titer	RF titer	HAQ-DI	Biologics use	MTX use, mg/week	csDMARD(except MTX)	Prednisolone equivalent, mg/day	Meat	Fish	Tofu	Egg	Milk	Vegetable	Fruits	Fried food	Cake	Juice	Snack food	Sweets	Miso soup	Pickles	Ham	Frozen food	Small fish	Canned tuna	Squid	Shellfish	Roe	Fish paste
1	70	F	22.8329	6	1	2	0	0	20	0	73.7	0	0	2.097	0	600	33.7	0	+	6	-	0	4	5	5	6	6	8	7	3	2	4	3	3	2	1	4	4	4	3	3	2	1	3
2	56	F	19.4674	4	1	1	0	0	15	0	24.9	1	0	1.9096	0.1	161	100.9	0	-	8	-	0	5	4	5	5	6	7	5	4	5	3	1	4	5	1	3	2	2	2	2	2	2	2
3	46	F	18.6709	6	1	1	0	0	24	0	25.2	1	0	2.2386	0.1	795	43.3	0	-	4	-	0	4	4	3	4	5	4	5	3	4	3	3	3	5	4	3	3	2	2	2	2	2	2
4	68	F	23.0469	6	2	1	0	0	7	0	26.6	1	0	1.3761	0.1	12.1	22.3	0	+	10	-	0	4	4	5	5	4	6	6	4	3	2	2	2	3	5	3	3	4	3	2	2	1	2
5	46	F	21.5045	5	1	1	0	0	12	0	27.2	1	2	1.7534	0.3	234	20.9	0	+	16	-	0	4	4	2	2	3	5	3	3	2	3	3	2	2	2	1	2	2	1	2	2	2	1
6	22	F	19.5556	4	1	1	0	0	0	0	28.4	1	1	0.014	0.2	885	10.4	0	+	6	-	0	5	3	3	4	2	5	2	5	4	4	3	4	2	2	2	4	2	2	2	2	1	2
7	61	F	29.903	5	2	2	0	0	5	0	36.4	1	0	1.1406	0.1	0.6	8	0.375	+	12	-	0	4	4	3	3	6	7	6	2	3	2	2	4	6	6	3	1	3	2	3	2	3	1
8	71	F	22.1893	3	3	1	0	0	37	0	40	1	0	2.5416	0.1	267	45.8	0.125	+	6	-	0	1	4	5	6	1	4	5	3	4	5	1	4	6	2	3	3	3	1	2	2	2	3
9	63	F	17.9688	17	3	1	0	0	24	0	41.1	1	0	2.2386	0.1	129	14.5	0	+	8	-	0	3	3	4	3	6	6	6	3	5	6	3	5	4	6	4	4	3	1	3	3	2	3
10	75	F	16.8475	7	1	1	0	0	16	0	41.6	1	0	1.9548	0.1	311	22.5	0	-	6	-	0	6	6	6	6	6	6	6	6	6	6	6	6	6	6	6	6	6	6	6	6	4	4
11	70	F	19.5556	4	2	1	0	0	10	0	49.2	1	1	1.6258	0.2	272	8	0	+	8	-	0	4	4	4	3	6	8	6	2	3	2	1	3	4	5	3	2	3	1	2	2	1	2
12	40	F	17.7897	6	1	1	0	0	9	0	49.3	1	0	1.5521	0.1	38.1	54.1	0	+	12	-	0	5	3	4	2	6	7	3	2	3	2	3	3	4	1	2	2	2	1	1	1	1	1
13	64	F	19.1467	5	1	1	0	0	6	0	68.2	1	0	1.2682	0.1	0.6	8	0	+	4	-	0	5	4	5	4	5	8	7	4	6	1	1	2	4	6	5	4	4	2	3	2	3	3
14	76	M	23.0112	5	2	1	0	0	29	0	98.5	1	0	2.3711	0.1	444	35.3	0	-	2	+	0	3	3	4	4	1	8	3	3	2	3	2	1	8	6	4	4	3	3	2	1	2	4
15	52	F	22.3757	25	4	1	0	0	12	0	176.5	1	4	1.7534	0.5	27.1	10	0.125	-	0	+	16	3	4	4	4	3	4	4	4	3	3	3	3	3	3	3	4	3	2	3	3	3	2
16	45	F	20.1956	5	1	1	0	0	10	0	31.5	2	0	1.6398	0.2	60	73.3	0	-	8	-	0	2	3	4	5	3	8	6	2	4	1	1	3	6	7	4	1	2	2	2	2	2	2
17	61	F	20.1746	3	2	1	0	0	16	0	35.2	2	0	1.9688	0.2	83.2	104.9	0	-	8	-	0	3	4	3	2	6	7	6	3	3	4	3	4	6	6	3	3	3	1	2	2	2	1
18	70	F	23.1247	10	2	1	0	0	13	0	37.2	2	5	1.8235	0.7	19.3	8.3	0.125	+	6	-	0	3	3	3	3	4	6	6	3	4	2	3	6	3	4	3	2	3	1	1	1	2	2
19	48	F	20.6852	4	1	1	0	0	30	0	37.4	2	0	2.4088	0.2	64.4	9	0	-	10	-	0	4	3	3	3	3	5	1	3	6	6	4	4	2	2	2	3	1	1	2	1	3	1
20	69	F	26.6728	19	4	1	0	0	15	0	38.1	2	2	1.9236	0.4	31.5	25.1	0	+	10	-	0	4	4	4	5	3	5	3	3	2	3	1	2	4	5	2	1	5	2	4	2	2	2
21	47	F	20.7612	6	2	1	0	0	12	0	39.2	2	0	1.7674	0.2	153	150.9	0	-	6	-	0	4	3	5	3	6	6	1	5	2	1	1	3	6	2	6	3	1	1	2	1	1	2
22	49	F	19.736	7	1	1	0	0	15	0	43.1	2	0	1.9236	0.2	374	56.9	0	+	0	-	0	4	3	2	4	4	8	4	1	2	5	1	1	6	1	4	3	2	3	2	2	1	2
23	51	M	20.1771	10	2	1	0	0	5	0	98.7	2	0	1.1546	0.2	25.2	20.6	0	+	0	-	0	5	3	3	3	2	4	3	2	2	2	1	1	4	2	3	3	2	1	2	2	2	2
24	91	M	16.2278	5	1	1	0	0	26	0	138.3	2	0	2.3087	0.2	0.6	8	0.125	-	4	+	0	1	4	3	2	1	5	2	2	1	1	1	5	6	7	4	4	3	1	5	4	3	5
25	27	F	20.9644	4	1	1	0	0	5	0.1	26	0	0	1.1266	0.1	0.6	8	0	+	6	-	0	5	3	3	4	1	5	4	3	3	4	5	5	3	2	2	4	1	1	2	2	1	1
26	63	F	23.7954	34	3	1	0	0	9	0	24.5	3	7	1.5801	1	74.8	18.3	0	-	10	+	0	5	3	4	4	6	8	6	2	2	6	4	5	2	2	3	3	2	2	2	1	1	2
27	61	F	20.6905	5	2	1	0	0	4	0	27.3	3	5	1.0124	0.8	0.6	8	0.25	-	0	+	0	4	4	4	4	6	6	5	4	4	1	2	7	3	3	4	2	4	2	2	2	2	2
28	62	F	20.0796	5	2	2	0	0	10	0	33.6	3	0	1.6538	0.3	108	33.2	0.375	-	4	+	0	4	4	4	4	1	5	5	3	2	1	2	2	5	6	4	2	2	2	3	3	3	3
29	77	F	20.4294	5	2	1	0	0	14	0	35.4	3	0	1.8893	0.3	15	102.7	0.125	-	10	-	0	3	5	7	6	5	5	8	3	1	1	2	5	1	5	4	1	4	1	3	2	4	1
30	67	F	20.2395	28	4	1	0	0	54	0	51.7	3	4	2.8343	0.7	30.1	23.9	0	-	0	+	0	4	4	3	4	7	4	5	3	4	1	2	2	3	6	4	4	1	2	2	2	2	5
31	51	F	25	14	2	1	0	0	8	0	62	3	2	1.4976	0.5	860	19.1	0.125	+	10	-	0	4	4	5	3	7	6	1	3	3	1	2	6	1	2	3	3	3	3	2	1	1	2
32	61	M	26.2976	13	2	1	0	0	9	0	190.6	3	0	1.5801	0.3	53.5	106.5	0	+	20	-	6	2	3	4	1	2	6	3	3	3	1	2	3	6	1	2	2	3	2	2	2	1	3
33	73	F	19.5717	29	4	2	0	0	9	0.1	30.5	1	7	1.5521	0.9	121	56.7	0.5	+	4	-	0	5	4	4	7	6	8	6	4	3	1	1	2	3	6	6	2	4	1	2	2	1	2
34	54	F	19.8347	6	1	1	0	0	29	0.1	34.3	1	0	2.3711	0.2	0.6	8	0	-	8	-	0	4	4	3	4	6	6	6	3	3	1	2	3	3	3	4	3	3	1	2	2	2	2
35	75	F	22.3478	37	3	2	0	0	23	0.1	47.4	1	0	2.2088	0.2	9.3	8	0	+	6	-	0	3	4	7	6	6	8	6	4	3	2	1	2	5	3	6	5	6	1	3	3	1	5
36	61	M	21.0498	6	1	1	0	0	9	0.1	74.3	1	0	1.5521	0.2	0.6	8	0	-	6	+	0	3	5	3	4	6	6	4	4	3	4	3	3	5	5	4	3	5	2	4	4	3	5
37	69	F	21.2183	12	2	1	0	0	10	0.1	136.2	1	4	1.6258	0.6	208	42.2	0	-	6	-	0	6	6	4	4	6	6	6	4	3	8	1	6	3	3	5	1	4	2	3	3	4	2
38	67	F	20.9366	10	4	1	0	0	12	0	36.9	4	1	1.7954	0.5	153	20.3	0.125	-	8	+	0	4	4	4	3	5	7	3	2	3	1	1	2	5	1	3	3	3	1	1	2	1	2
39	66	F	18.3594	13	4	1	0	0	8	0	37.8	4	0	1.5116	0.4	19.9	16.4	0	+	8	-	0	4	3	3	3	4	5	6	3	3	5	2	3	4	4	4	3	2	2	3	2	2	3
40	65	M	29.7578	6	1	1	0	0	12	0	52.4	4	0	1.7954	0.4	0.6	8	0	+	8	+	0	3	3	3	3	3	4	4	3	3	4	3	3	2	3	4	5	2	1	2	2	1	1
41	45	F	21.9076	8	1	1	0	0	14	0	68.5	4	4	1.9033	0.8	24.4	65.8	0	-	2	+	0	4	4	4	5	7	7	5	3	3	1	2	2	5	1	5	2	2	2	2	2	1	2
42	24	F	21.6311	5	1	1	0	0	19	0.1	34.6	2	0	2.0891	0.3	0.6	8	0	-	4	+	0	2	3	3	4	3	4	1	2	2	2	1	1	3	1	1	4	1	1	2	1	2	1
43	62	F	22.9398	4	2	1	0	0	10	0.1	49.4	2	0	1.6398	0.3	0.6	8	0	-	12	-	0	4	4	4	5	1	8	5	3	4	3	3	3	6	5	5	3	3	2	3	3	3	3
44	76	F	17.0874	5	1	1	0	0	14	0	73.1	5	0	1.9173	0.5	163	273	0	+	0	-	0	3	5	7	6	8	8	7	3	6	4	1	4	4	7	3	2	6	2	2	2	2	3
45	66	F	22.4813	5	2	2	0	0	9	0.1	25.4	3	2	1.5801	0.6	0.6	16	0.125	-	0	+	0	4	3	2	3	8	8	6	3	6	1	1	4	6	1	2	1	1	1	1	1	1	1
46	80	F	27.5556	7	3	1	0	0	18	0.1	35.7	3	0	2.0653	0.4	1	8	0.125	+	4	+	1	4	4	4	5	1	7	4	2	3	3	1	4	4	6	2	1	4	1	3	1	4	3
47	77	M	25.6896	4	1	1	0	0	6	0.1	74.1	3	0	1.2962	0.4	0.6	8	0	-	10	-	0	6	6	6	6	7	7	7	6	3	7	4	3	6	6	6	4	4	3	3	4	5	5
48	62	F	19.0039	28	2	1	0	0	48	0.1	101.9	3	0	2.7518	0.4	39.4	177.1	0	-	0	+	0	4	4	4	6	7	6	6	4	4	7	1	4	3	6	5	1	2	3	3	2	2	3
49	77	F	20.7198	8	1	1	0	0	24	0.2	86.2	1	0	2.2386	0.3	3020	137.4	0	-	4	-	0	4	3	3	6	6	6	6	3	3	6	3	2	3	4	3	6	2	1	2	3	1	3
50	53	M	23.255	13	1	1	0	0	7	0	72.3	6	0	1.4461	0.6	155	32.1	0	-	14	-	0	2	3	3	3	6	8	6	4	2	8	3	3	2	3	3	6	2	3	3	3	2	3
51	87	F	17.1225	3	2	2	0	0	23	0	186	6	0	2.2788	0.6	0.6	19.9	0.25	-	0	+	4	3	4	6	3	7	7	7	3	4	5	1	1	2	6	3	1	3	1	3	2	3	3
52	53	F	21.5139	10	2	1	0	0	32	0.1	24.6	4	0	2.482	0.5	26.7	24.5	0	+	10	-	0	3	3	3	3	6	4	3	3	3	2	5	4	2	2	3	3	2	2	2	2	2	1
53	62	F	24.4352	35	2	1	0	0	10	0.1	37.7	4	6	1.6678	1.1	54.9	116.1	0	-	6	+	0	7	7	7	7	2	8	8	6	6	4	2	2	5	3	4	1	3	2	4	4	3	2
54	49	F	20.2848	24	4	2	0	0	9	0.1	43.2	4	6	1.5941	1.1	59.1	16.1	0.25	+	6	-	0	4	4	4	5	5	6	3	2	2	6	4	3	4	4	4	3	3	3	2	2	3	3
55	75	F	24.064	17	1	1	0	0	40	0.1	45.8	4	0	2.6382	0.5	0.6	44.5	0	+	0	-	0	3	4	4	5	3	8	6	3	6	2	2	5	5	3	3	2	3	2	2	2	1	3
56	66	F	21.6041	27	4	1	0	0	6	0.1	51.4	4	8	1.3102	1.3	31.5	11	0	-	10	+	0	4	4	4	4	4	6	8	4	4	2	4	4	4	5	3	4	4	2	3	3	1	2
57	74	M	24.1672	3	1	2	0	0	13	0.1	75.6	4	0	1.8515	0.5	304	139.3	0	-	0	+	0	2	4	3	6	6	7	7	3	3	2	1	1	6	2	6	3	6	2	2	2	2	2
58	77	M	26.398	4	3	1	0	0	50	0.1	150.4	4	7	2.7944	1.2	418	165.1	0	-	8	-	0	2	5	4	5	4	5	4	4	2	2	6	4	4	8	4	2	3	2	2	2	2	2
59	70	F	28.617	18	1	1	0	0	39	0.2	170.3	2	1	2.5925	0.5	0.6	8	0	-	0	+	0	3	4	2	4	1	6	6	3	3	3	2	3	5	6	3	3	3	2	2	1	2	2
60	48	M	24.9649	5	1	1	0	0	4	0.3	97.4	0	0	0.9704	0.3	0.6	8	0	-	8	+	0	3	3	3	4	1	6	2	3	2	3	3	3	3	3	3	3	3	1	2	2	2	2
61	68	F	22.4323	19	3	2	0	0	9	0	39.3	7	7	1.6361	1.4	17.5	10.5	0.375	+	0	-	0	4	4	5	6	6	8	6	4	6	2	1	6	6	7	4	2	4	2	3	2	2	4
62	72	F	20.9566	11	2	1	0	0	9	0	47.2	7	0	1.6361	0.7	26.2	73.5	0.625	+	0	-	0	6	6	6	6	6	8	8	3	3	1	2	3	6	4	4	2	3	2	2	2	1	1
63	79	F	16.0156	5	2	1	0	0	14	0	52.2	7	0	1.9453	0.7	0.6	8	0	+	6	-	1	4	4	6	6	6	7	6	3	4	1	2	4	6	7	3	2	6	1	4	3	2	4
64	85	F	21.1702	57	4	2	0	0	43	0	65.8	7	0	2.7308	0.7	0.6	10	0.375	+	6	+	0	3	4	5	4	5	7	6	3	4	3	1	1	4	3	3	6	3	1	4	4	3	3
65	56	F	24.1217	26	3	2	0	0	16	0.1	28	5	1	2.0108	0.7	84.5	49	0.125	+	2	-	0	4	4	6	4	6	7	4	4	5	5	5	3	6	3	4	4	3	3	2	2	2	2
66	70	F	22.8329	7	1	1	0	0	17	0.1	48.4	5	0	2.0532	0.6	0.6	8	0	+	4	-	0	4	4	6	5	6	8	6	4	4	4	3	3	4	3	3	4	5	2	2	2	2	2
67	67	F	24.4561	6	4	1	0	0	9	0.1	52.8	5	0	1.6081	0.6	280	16.3	0	-	4	+	0	3	4	4	6	6	8	6	3	6	5	1	3	3	1	3	4	3	1	2	2	1	3
68	64	F	18.9619	6	2	1	0	0	20	0.2	25.1	3	3	2.139	0.8	5	150	0	+	0	-	0	3	3	3	3	6	7	7	3	3	2	3	3	3	2	2	2	3	1	2	2	1	3
69	66	F	25.2241	6	2	1	0	0	14	0.2	48.5	3	0	1.8893	0.5	8.2	27.3	0	-	6	-	0	4	3	4	4	1	5	3	4	2	1	1	2	5	5	3	2	2	1	2	2	1	2
70	63	M	23.4493	13	1	1	0	0	14	0.3	49.1	1	0	1.8613	0.4	127	803	0	-	8	-	0	4	4	4	5	6	4	3	3	2	6	2	2	4	2	3	6	2	1	2	1	1	1
71	47	F	21.6441	4	1	1	0	0	8	0.3	59.5	1	0	1.4696	0.4	202	102.9	0	-	6	-	0	4	3	4	3	6	6	5	3	4	3	4	5	4	1	2	2	1	2	2	2	2	2
72	83	M	22.4059	6	2	1	0	0	30	0.3	60.9	1	0	2.3948	0.4	157	81.9	0.125	+	8	-	0	3	4	3	4	5	6	6	4	2	6	2	3	4	5	2	4	4	2	3	2	2	3
73	67	F	20.5049	3	1	2	0	0	8	0	26.7	8	5	1.5676	1.3	0.6	8	0.375	+	0	+	0	3	6	6	6	6	6	6	3	4	3	2	5	5	5	1	2	3	2	3	2	1	2
74	73	F	19.91	33	4	2	0	0	10	0	32.8	8	0	1.7238	0.8	3.5	138.1	0.375	+	0	+	0	4	4	7	3	3	7	6	2	6	6	1	4	6	3	2	1	7	1	2	2	1	2
75	76	F	20.0777	3	1	2	0	0	13	0	45.3	8	0	1.9075	0.8	0.6	8	1	-	4	-	0	4	4	6	6	6	7	6	3	6	2	3	6	5	3	4	4	2	2	2	2	1	4
76	45	F	18.3594	9	1	1	0	0	8	0	46.1	8	5	1.5676	1.3	8.5	8	0.125	+	6	-	0	4	4	4	4	3	7	4	4	4	7	5	4	3	5	4	4	4	2	3	2	2	3
77	62	F	22.6409	31	4	1	0	0	10	0.1	100	6	2	1.6958	0.9	1.1	11.6	0	+	8	-	0	4	3	2	3	6	7	4	2	2	2	1	1	2	6	4	3	3	2	2	2	3	3
78	80	F	25.1096	14	3	1	0	0	16	0.2	25.3	4	4	1.9968	1	134	79.7	0.375	-	4	+	0	4	4	7	6	6	7	6	3	3	7	1	3	6	1	6	1	6	2	1	1	1	1
79	51	F	19.5312	4	2	1	0	0	11	0.2	26.7	4	0	1.7345	0.6	23.1	8	0	+	12	-	0	6	3	5	5	3	7	1	2	3	2	3	1	6	6	6	1	1	2	2	1	1	2
80	52	F	27.6601	8	1	2	0	0	48	0.2	42.1	4	0	2.7658	0.6	1720	369.9	0.875	-	0	+	0	1	1	1	1	1	7	2	1	1	1	2	6	1	1	1	2	1	1	1	1	1	1
81	66	F	22.3133	40	3	2	0	0	25	0.2	43.3	4	5	2.3092	1.1	127	390.2	0.625	-	4	+	0	5	3	3	3	6	7	6	3	6	4	3	7	4	1	3	2	2	1	3	2	2	2
82	54	F	17.6693	5	1	1	0	0	18	0	41.4	9	0	2.1493	0.9	191	34.7	0	-	6	-	0	6	3	1	4	1	6	2	2	6	8	6	6	1	1	1	4	6	1	1	1	1	1
83	72	F	25.204	12	1	1	0	0	9	0	47.2	9	0	1.6641	0.9	18.6	36.2	0	-	0	+	0	4	4	4	3	6	7	6	2	1	6	1	2	6	2	2	2	4	4	2	2	1	2
84	44	F	20.83	5	1	1	0	0	10	0	53.2	9	0	1.7378	0.9	11.8	114.8	0	-	10	-	0	3	3	3	4	6	4	4	3	3	2	6	5	3	3	3	3	2	1	1	1	2	2
85	64	F	17.2584	15	4	2	0	0	26	0	149.2	9	8	2.4067	1.7	1420	245.5	1.375	+	0	-	3	4	4	3	4	1	7	6	2	6	1	2	3	3	6	3	2	6	2	4	3	1	3
86	75	F	23.0112	25	3	1	0	0	14	0.2	45.5	5	0	1.9173	0.7	58.8	381.6	0.75	-	8	-	0	4	3	6	6	1	8	8	3	2	1	1	1	2	2	1	3	3	1	1	1	1	1
87	59	F	27.8876	7	2	1	0	0	18	0.3	52.2	3	5	2.0653	1.1	2440	43.9	0	+	0	-	2	4	4	4	5	4	7	6	3	4	4	2	4	4	3	3	2	3	2	3	2	1	3
88	53	F	19.91	24	4	2	0	0	6	0	23.5	10	6	1.3942	1.6	74.1	178.5	0.25	+	0	-	0	5	4	4	4	1	6	4	2	3	3	2	6	3	4	3	2	2	2	2	2	2	2
89	70	F	23.0112	18	4	2	0	0	21	0	43	10	0	2.2712	1	62.4	215.6	0.625	+	8	+	0	3	5	4	3	1	7	7	4	3	6	3	3	4	7	3	1	6	3	4	2	2	3
90	69	F	25.8065	5	2	2	0	0	3	0	47.3	10	0	0.909	1	432	22	0.125	+	10	+	0	3	3	4	4	1	8	2	4	5	1	1	1	8	5	4	3	3	1	3	3	2	5
91	80	M	26.4915	4	1	1	0	0	7	0	267.6	10	1	1.5021	1.1	52	8	0.625	+	4	-	5	4	3	3	2	6	4	4	2	3	6	4	3	3	3	1	1	2	1	2	1	1	2
92	53	F	25.8065	7	2	1	0	0	22	0.5	47.5	0	0	2.1637	0.5	62.8	20.4	0	+	4	-	0	4	3	5	6	6	8	4	3	6	1	1	3	4	2	5	3	1	3	3	2	1	3
93	53	F	19.7777	5	1	1	0	0	7	0.1	29.9	8	4	1.4741	1.3	4.4	32.7	0	-	10	-	0	4	4	6	6	6	8	6	4	3	1	1	1	6	1	3	4	3	2	2	2	1	3
94	50	M	21.1389	4	1	1	0	0	7	0.1	98.4	8	0	1.4741	0.9	161	50.6	0	-	6	-	0	3	2	4	2	4	6	2	2	2	6	4	6	6	2	3	4	2	1	2	2	2	3
95	60	F	20.1733	5	1	1	0	0	25	0.1	100	8	1	2.3652	1	55.9	8	0	+	0	+	3	4	3	3	4	2	8	4	3	6	1	1	6	3	3	2	2	2	1	3	2	2	4
96	62	M	20.0617	26	3	2	0	0	9	0.2	55.8	6	15	1.6221	2.3	80.8	85	1.375	-	0	+	1.5	4	6	3	3	1	6	3	3	2	2	2	2	3	4	3	5	3	2	3	3	2	3
97	48	M	19.8141	6	1	1	0	0	9	0.3	51.3	4	2	1.5941	0.9	104	37.2	0	+	16	+	0	3	3	2	5	1	5	3	3	1	4	3	2	3	3	3	4	2	2	2	2	2	2
98	53	F	22.151	14	4	1	0	0	16	0.3	99	4	4	1.9968	1.1	150	177.1	0	-	4	+	0	4	4	4	4	8	4	4	3	3	4	2	4	4	3	3	5	3	2	2	2	2	2
99	37	F	18.6709	3	1	1	0	0	9	0	38.6	11	0	1.6921	1.1	109	68.8	0	+	8	-	0	4	2	2	2	2	2	2	1	1	1	2	1	2	2	3	3	3	1	2	2	2	2
100	73	M	22.5466	11	2	2	0	0	9	0	174.6	11	0	1.6921	1.1	53.8	45.4	0.75	-	0	-	1	7	3	6	6	4	8	5	4	3	1	1	1	6	4	4	1	3	3	2	1	1	3
101	69	F	20.8117	20	2	1	0	0	20	0.2	181.9	7	1	2.195	1	443	142.3	0	-	4	-	5	4	3	6	6	7	7	6	3	6	2	2	4	4	5	4	1	3	1	2	1	1	2
102	46	F	17.2248	11	1	1	0	0	9	0	28.5	12	5	1.7061	1.7	101	19.4	0	-	6	-	0	4	4	3	3	6	6	4	3	3	4	2	4	4	4	2	3	2	2	2	2	3	2
103	74	M	19.8413	3	1	1	0	0	6	0	87.4	12	0	1.4222	1.2	0.6	8	0	+	4	-	0	3	3	6	6	6	6	6	3	3	1	3	4	6	3	3	1	2	2	2	3	2	2
104	67	M	22.7732	9	2	1	0	0	5	0	143.3	12	0	1.2946	1.2	64.5	10.5	0	+	0	-	0	5	4	6	6	6	6	6	4	4	1	4	3	4	4	4	1	2	3	2	2	1	2
105	49	F	22.0317	5	1	2	0	0	24	0.4	41	4	17	2.2806	2.5	44	138.3	0.25	-	6	-	0	4	4	6	6	1	6	6	3	4	2	3	6	5	4	4	3	3	1	3	2	2	2
106	91	F	18.0172	3	1	1	0	0	24	0	45.7	13	0	2.4066	1.3	0.6	617.9	0.875	-	0	+	0	2	4	3	6	1	6	4	2	2	1	2	5	3	6	3	3	2	1	3	2	1	5
107	45	F	20.0288	3	2	1	0	0	15	0.1	49.2	11	18	2.0496	3	26.2	114.9	0	-	10	-	0	3	3	3	4	2	6	5	2	3	3	2	3	3	2	3	2	1	1	2	2	2	3
108	80	F	27.993	6	1	1	0	0	24	0.2	47.4	9	0	2.3506	1.1	865	32.1	0.5	+	8	+	0	3	3	3	4	1	3	3	4	6	1	6	7	1	5	5	5	2	1	2	1	2	4
109	63	F	20.6612	26	4	1	0	0	10	0.3	34.8	7	7	1.7098	1.7	10.6	102.8	1	+	12	-	2	4	5	5	5	2	8	3	3	6	3	2	2	5	6	4	4	3	2	4	2	3	5
110	71	F	19.3821	7	1	1	0	0	14	0	36.8	14	0	2.0433	1.4	8.6	18.7	0.25	+	0	-	0	4	4	4	4	6	8	4	2	3	2	1	4	4	2	4	2	2	2	2	2	1	1
111	75	F	18.2899	11	2	1	0	0	16	0	39.6	14	0	2.1368	1.4	7.4	127	0.125	-	6	+	0	4	4	7	4	4	8	6	2	3	1	1	3	6	4	1	2	3	1	2	2	1	1
112	77	M	21.7738	8	4	1	0	0	6	0.1	93.5	12	0	1.4222	1.3	124	18.5	0	-	4	-	0	4	4	3	5	6	6	6	3	5	1	1	2	5	7	4	1	3	2	2	2	2	3
113	71	M	18.8268	6	1	1	0	0	4	0.1	108	12	0	1.1384	1.3	120	20.1	0.8	-	0	+	0	3	3	3	3	6	6	6	4	3	5	5	3	3	4	5	5	4	3	3	2	2	3
114	64	F	19.2974	8	2	1	0	0	26	0.4	217.3	6	6	2.3647	1.6	74.6	26.6	0	-	0	+	0	4	4	4	4	5	7	5	3	3	3	3	2	4	3	3	2	2	1	2	2	1	2
115	42	F	18.9069	8	4	2	0	0	11	0	93.9	15	0	1.8885	1.5	5.1	63.1	0.625	+	8	-	0	4	4	4	5	4	7	6	3	3	2	2	2	6	3	4	2	4	2	2	2	2	2
116	54	M	26.1752	11	1	1	0	0	20	0.6	170.7	3	3	2.139	1.2	473	76.7	0	-	10	-	0	4	4	4	4	4	4	2	3	2	2	2	5	3	2	2	2	1	1	2	2	1	3
117	74	F	21.2306	5	1	1	0	0	27	0.1	33.1	13	0	2.4891	1.4	160	67	0.25	+	0	-	0	3	6	4	3	6	8	6	2	6	1	1	3	3	1	1	2	6	2	2	2	1	1
118	71	F	27.1918	8	2	1	0	0	12	0.2	22	11	0	1.8934	1.3	91	9.2	0.375	-	6	-	0	4	4	3	6	4	4	6	3	3	3	1	3	6	6	3	1	3	1	3	2	2	1
119	83	M	22.46	22	3	1	0	0	9	0.3	129.6	9	1	1.6641	1.3	0.6	8	0	-	0	-	2	3	5	4	3	6	5	5	4	3	4	3	3	4	3	4	3	3	2	3	3	3	3
120	79	F	23.5556	5	1	1	0	0	18	0	122.5	16	0	2.2473	1.6	0.6	25.4	0.75	+	10	-	1	4	4	5	6	5	8	6	4	4	3	5	6	3	6	3	1	5	1	1	1	1	4
121	76	F	26.1066	35	3	2	0	0	28	0.5	91.9	6	9	2.4165	2	0.6	8	0.375	+	6	-	3	6	7	6	6	6	7	7	6	6	3	1	5	6	7	5	2	6	1	3	3	3	2
122	70	F	21.6311	4	2	1	0	0	15	0.1	29.5	14	0	2.0916	1.5	329	60.6	0	+	8	-	0	4	4	4	4	7	6	6	3	3	2	1	4	3	6	2	1	5	2	3	2	2	3
123	62	F	20.4444	22	4	2	0	0	12	0.1	39	14	0	1.9354	1.5	426	27.7	0.25	+	8	-	0	2	2	2	5	5	4	2	4	4	1	1	4	1	5	4	3	2	1	1	1	1	2
124	31	F	17.3611	13	3	2	0	0	12	0.2	72.8	12	0	1.9074	1.4	56.1	22	1	-	10	-	0	4	3	6	4	1	6	2	2	2	1	2	8	3	4	4	1	2	2	2	2	2	1
125	65	F	19.6283	6	3	2	0	0	24	0	73.1	17	2	2.4626	1.9	68.3	35.7	0.375	-	8	+	2.5	4	4	3	4	6	6	3	3	3	3	1	2	5	6	3	2	3	2	2	2	2	2
126	44	F	19.6752	5	1	1	0	0	8	0	79.2	17	16	1.6936	3.3	1.9	21.8	0	+	10	-	0	6	5	4	4	1	7	2	5	2	3	1	4	4	2	2	6	1	1	2	2	2	1
127	73	F	27.2096	7	2	1	0	0	10	0	82	17	0	1.8498	1.7	0.6	8	0	+	0	-	0	3	4	5	4	4	5	3	2	2	3	1	3	3	4	3	1	3	2	2	2	2	1
128	63	M	23.8754	6	2	2	0	0	5	0.1	64.8	15	0	1.3366	1.6	0.6	14.3	0.75	-	2	-	0	2	2	2	3	6	6	3	2	2	3	2	2	2	3	2	3	2	1	1	1	1	1
129	72	M	19.3337	4	3	1	0	0	17	0.1	58.6	16	1	2.2072	1.8	50.4	416.3	0	-	6	-	0	4	6	7	8	1	8	6	3	4	6	4	5	4	7	3	4	1	2	2	2	3	2
130	72	M	22.7732	4	2	1	0	0	28	0.4	42.5	10	8	2.4725	2.2	91	293.8	0.375	-	8	+	0	6	6	5	5	6	8	6	5	6	6	5	4	5	6	4	4	4	3	3	3	2	2
131	45	F	31.245	17	4	2	0	0	11	0.2	20.4	14	4	1.8745	2	42.2	29.9	1	+	0	+	0	3	3	4	5	7	6	3	3	4	1	1	3	3	1	2	2	3	2	2	1	1	2
132	65	F	21.3599	6	1	2	0	0	9	0	23.9	19	2	1.8041	2.1	11.9	8	0.75	-	8	+	0	4	4	3	3	5	5	4	3	2	2	2	2	4	7	2	1	3	1	2	2	3	3
133	53	M	22.8625	4	1	3	0	0	14	0.1	129.5	17	4	2.0853	2.2	0.6	8	1	-	10	+	0	4	2	2	2	1	4	1	2	1	1	1	1	1	1	2	3	1	1	2	1	2	2
134	74	M	26.2917	6	2	1	0	0	50	0.3	240.1	13	2	2.9204	1.8	5.3	38.6	0.125	-	6	+	0	3	3	4	4	1	4	5	4	2	8	1	1	6	3	8	2	8	1	2	2	2	8
135	52	F	22.5896	8	1	2	0	0	19	0	27.5	20	0	2.3411	2	41.3	17.2	0.625	+	6	-	0	5	4	5	3	4	7	3	4	6	1	3	6	5	4	3	1	3	1	3	3	1	1
136	68	F	17.2584	5	2	2	0	0	9	0	29.9	20	6	1.8181	2.6	12.3	8	0.75	+	6	-	0	4	4	3	5	6	8	6	3	2	1	1	1	6	6	4	1	3	2	2	1	1	2
137	65	F	18.369	15	3	2	0	0	14	0	68.3	20	12	2.1273	3.2	29.4	20.4	0.625	-	8	-	0	2	2	2	3	6	2	2	2	3	2	2	3	2	1	2	3	1	1	2	2	2	2
138	66	F	25.9151	5	1	2	0	0	17	0.1	33.5	18	0	2.2352	1.9	0.6	8	0.375	+	6	-	0	4	4	5	5	4	8	4	3	3	2	1	3	5	7	4	3	3	1	3	2	3	2
139	45	F	20.83	7	2	1	0	0	6	0.1	38.8	18	0	1.5062	1.9	25.1	31.7	0	-	4	-	0	4	4	4	6	6	7	4	3	6	1	1	6	6	6	2	3	2	2	2	2	2	1
140	72	M	24.0238	21	4	2	0	0	23	0.1	134.9	18	5	2.4468	2.4	27.2	839.6	0.5	+	0	-	4	3	5	5	4	6	6	5	4	4	6	4	4	5	4	4	3	3	1	3	3	2	3
141	66	F	21.9899	47	4	1	1	0	9	0	37.7	1	3	1.8321	1.4	3.9	234.9	0.375	-	2	-	0	4	4	4	3	6	8	8	2	6	2	2	2	4	1	6	4	2	2	2	2	1	4
142	66	F	22.4813	117	2	1	1	0	8	0	46.9	1	1	1.7496	1.2	36.3	122.2	0	-	12	-	0	4	3	2	3	1	4	6	3	2	1	2	3	3	6	3	3	3	2	2	2	2	3
143	62	F	20.5389	25	3	2	0	0	35	1.2	211.6	1	4	2.5027	1.7	282	47.6	1.5	-	6	-	5	2	2	3	3	6	3	6	2	4	5	6	2	2	1	2	2	1	1	1	1	1	1
144	76	F	23.3726	3	2	1	0	0	9	0.1	40.9	19	15	1.8041	3.5	20.9	31.7	0.25	+	8	-	0	4	4	5	6	6	8	6	1	1	1	1	6	6	1	1	2	1	1	1	1	1	1
145	75	M	20.3074	6	1	1	0	0	6	0	51.9	22	0	1.5622	2.2	0.6	8	0.75	-	6	-	0	3	3	3	3	1	5	3	3	2	6	3	2	2	3	2	2	3	1	2	2	1	2
146	73	F	23.0681	5	1	2	0	0	20	0.1	33.7	20	0	2.377	2.1	307	21.4	1.125	-	6	-	0	4	4	5	5	4	8	5	3	4	4	3	3	3	4	3	3	3	4	3	1	3	3
147	54	F	24.0882	7	1	2	0	0	22	0.4	86.4	14	2	2.3597	2	180	22.3	0	-	0	+	5	3	3	5	2	2	5	4	2	2	2	1	2	2	1	1	1	2	2	2	2	1	1
148	57	F	21.9899	25	4	1	0	0	18	0.2	51.1	18	0	2.2753	2	111	214.7	0.5	-	6	+	0	4	4	5	3	6	6	6	3	3	6	1	2	3	1	4	1	2	2	2	2	1	2
149	59	F	19.9792	5	1	2	0	0	8	0	24.3	23	0	1.7776	2.3	0.6	8	0.5	+	8	-	0	5	4	3	3	1	7	3	4	3	1	3	3	1	4	3	4	3	1	2	2	2	2
150	58	M	25.6055	13	2	1	0	0	10	0.6	89.7	11	0	1.7658	1.7	29.1	465.2	0	+	8	+	2	3	3	3	5	3	6	3	3	4	5	4	4	5	1	4	4	2	2	2	2	2	3
151	69	F	20.2395	15	4	1	0	0	10	0.1	26.8	21	1	1.9058	2.3	3.1	13	0.75	+	2	+	0	3	3	3	4	1	3	6	3	5	4	5	6	4	5	3	5	4	2	4	2	2	2
152	68	M	22.1367	5	2	2	0	0	2	0.1	76.9	21	2	0.7792	2.4	0.6	8	0.375	+	10	+	0	3	3	2	3	6	3	2	2	2	5	4	2	3	6	3	3	2	1	2	2	2	2
153	75	M	23.939	11	1	1	1	0	3	0.1	129.3	1	7	1.063	1.9	44.2	31	0	-	0	+	0	2	4	4	3	4	6	2	3	2	3	3	3	3	6	3	3	2	1	2	2	2	2
154	61	F	25.6837	10	2	2	0	0	14	0	24.7	24	0	2.1833	2.4	6.3	36	0.75	+	0	-	0	4	3	3	2	1	6	4	3	3	3	2	2	4	7	3	1	3	2	2	2	2	3
155	66	F	19.433	47	4	2	0	0	4	0	45.4	24	9	1.3064	3.3	384	56.2	0.625	+	6	-	0	3	2	3	3	6	6	6	3	3	1	4	3	2	3	4	2	2	2	2	1	1	3
156	69	F	25.6312	8	4	1	0	0	44	1.2	114.4	4	0	2.7049	1.6	730	695.4	0	+	0	-	0	3	4	4	4	6	6	4	2	6	3	1	4	4	3	3	3	4	1	1	1	2	2
157	68	M	23.939	6	2	1	0	0	12	0.1	50.1	22	5	2.0474	2.8	339	82.5	0.375	-	0	+	2.5	2	3	3	3	6	6	4	5	2	5	3	4	6	6	4	3	3	1	3	2	1	2
158	74	M	21.0077	13	2	1	0	0	44	0.3	226.1	18	0	2.9009	2.1	198	23.6	0	-	0	+	0	4	4	4	5	2	5	6	4	4	8	7	4	5	7	7	6	4	4	4	3	2	2
159	48	F	21.5139	6	1	2	0	0	11	0	41.8	25	6	2.0285	3.1	695	149.3	0.625	+	0	-	0	4	3	3	3	4	4	4	3	4	3	2	2	1	6	3	2	2	2	2	2	2	1
160	74	F	17.0874	7	2	3	0	0	13	0	60.8	25	13	2.1455	3.8	181	8	1.875	+	4	-	0	4	3	4	4	6	4	4	4	4	4	3	3	4	4	3	4	3	3	3	1	2	3
161	77	F	21.4031	43	4	3	0	0	24	0	78.4	25	0	2.5746	2.5	11	121.1	2.25	-	0	-	0	3	5	4	3	6	8	6	2	6	1	1	3	1	1	2	1	3	2	2	2	1	2
162	52	F	24.9989	14	3	1	1	0	5	0.2	40	1	9	1.4206	2.2	314	137.2	0	-	2	-	0	8	2	5	8	1	5	1	6	1	8	1	5	8	3	5	8	1	2	2	1	1	1
163	87	F	17.3333	17	4	2	0	0	14	1.5	220.3	3	0	1.8893	1.8	11.6	15.1	1	+	4	-	5	3	3	4	6	1	5	3	3	2	1	3	2	3	5	3	3	3	1	3	3	1	3
164	48	F	41.5512	18	4	1	1	0	13	0	140.7	7	8	2.1735	2.5	85.3	10	0	-	8	+	0	4	4	4	3	1	6	3	3	3	1	6	6	3	2	4	3	2	2	3	1	1	3
165	74	F	25.7812	5	2	1	0	0	32	1.1	166	8	0	2.538	1.9	317	38.9	0	+	6	-	0	3	6	6	3	5	6	6	3	5	6	2	4	3	5	4	5	5	3	3	2	1	2
166	68	F	18.3594	39	4	2	0	0	33	0.6	28.3	15	0	2.6576	2.1	333	60	0.375	+	4	-	0	5	3	4	3	6	7	7	3	2	2	1	2	3	6	2	1	2	1	2	2	1	1
167	66	F	17.0088	19	4	2	0	0	18	0.1	28.5	25	3	2.3733	2.9	0.6	8	1.5	-	4	-	0	4	4	5	4	3	7	4	4	3	2	1	4	4	3	4	5	4	1	3	2	2	3
168	59	F	19.6506	29	4	2	0	0	11	0.1	29.7	25	0	2.0285	2.6	4.3	65.3	0.25	-	10	+	0	4	4	4	4	3	6	3	4	3	3	4	4	5	3	3	3	3	2	2	2	1	3
169	74	F	23.0681	4	3	2	0	0	14	0.1	35	25	0	2.1973	2.6	0.9	8.3	0.75	+	8	-	0	2	4	2	4	6	5	6	2	2	1	1	1	2	4	2	3	3	1	2	1	1	2
170	75	M	21.2031	5	1	2	0	0	10	0.1	55.1	25	1	1.9618	2.7	0.6	8	0.5	-	0	+	0	3	3	2	4	1	7	6	3	2	1	2	2	2	2	3	2	1	1	2	2	1	2
171	70	F	17.0874	14	2	2	0	0	12	0	49.3	29	4	2.1454	3.3	41.1	46	0.5	-	6	-	0	4	4	3	3	7	7	6	3	2	3	3	3	4	3	3	2	3	1	2	1	3	3
172	74	F	18.9181	20	2	1	0	0	16	0	114.3	29	15	2.3468	4.4	0.6	8	0.125	+	0	-	6	4	4	3	4	6	6	6	4	4	3	4	4	4	6	5	4	3	2	4	2	3	3
173	59	F	25.8022	10	2	2	0	0	26	0.2	47.9	25	0	2.6307	2.7	30.3	106	1	+	4	-	0	3	3	4	2	6	6	3	2	5	1	1	1	4	3	3	2	2	2	2	2	2	2
174	70	F	29.0487	32	4	3	0	0	56	0.5	116.4	20	5	3.0977	3	680	1441.7	2.875	+	0	-	5	4	4	2	3	6	6	6	2	2	2	2	3	3	5	2	1	3	1	4	2	2	3
175	74	F	20.7756	37	4	2	0	0	19	0.1	30.7	28	11	2.4531	4	16.1	50.3	1.5	+	6	-	0	4	4	4	6	6	8	7	3	6	1	1	6	6	6	7	6	4	1	4	5	3	3
176	46	F	21.3382	10	1	2	0	0	6	0.1	37	28	8	1.6462	3.7	15	54.3	0.375	+	8	-	0	1	3	1	3	1	6	1	4	3	1	2	4	5	4	2	1	1	1	2	1	2	2
177	70	M	26.7299	7	3	1	1	0	7	0.4	293.9	2	8	1.6701	2.4	74.3	167.2	0	-	0	+	0	4	4	3	2	6	7	6	4	4	6	3	3	3	2	2	6	2	2	3	3	1	3
178	45	F	27.7344	5	1	1	0	0	5	0.3	40.1	24	6	1.4626	3.3	63.1	17.9	0	-	8	-	0	4	4	3	3	5	4	1	4	3	6	5	5	5	3	3	4	2	2	2	1	2	2
179	85	F	26.5306	8	1	2	0	0	71	0.3	150.2	24	0	3.3199	2.7	240	1038.8	0.75	+	0	-	0	3	4	3	6	7	4	4	4	3	3	3	4	2	3	3	3	4	2	2	2	2	3
180	82	F	23.0518	24	2	2	0	0	9	0.1	155.6	29	5	1.9441	3.5	0.6	8	0.25	-	0	-	5	3	3	6	6	6	7	8	3	3	4	2	3	3	3	3	3	3	2	4	3	2	3
181	55	F	18.1955	10	4	1	0	0	7	0.4	66.7	23	8	1.6841	3.5	117	18.5	0.25	-	0	+	4	4	4	4	5	6	6	5	3	4	1	1	5	5	2	3	3	3	2	2	2	1	2
182	72	F	23.8054	20	4	1	2	0	14	0.1	69.3	1	6	2.2573	2.8	605	32.3	0	-	4	-	0	3	4	3	3	7	6	6	3	3	5	5	5	4	7	3	1	4	1	2	2	2	3
183	44	F	18.7305	6	2	1	0	0	54	0	72.5	32	5	3.2403	3.7	3.5	40.3	0.25	-	8	+	5	4	4	3	4	7	7	6	3	2	6	1	3	5	2	4	1	3	2	2	2	2	3
184	64	M	22.7732	4	1	2	0	0	63	1.1	39.9	13	10	3.0822	3.4	109	51.7	0.75	+	10	+	0	4	4	2	5	6	6	2	3	5	1	1	4	1	1	4	3	2	1	2	2	1	1
185	79	F	18.9745	9	2	1	0	0	24	0.1	52.6	30	2	2.6446	3.3	64.2	31.9	0.375	-	0	+	0	4	4	3	4	6	6	7	3	2	5	1	3	2	1	3	1	3	1	1	1	1	3
186	81	F	20.6612	13	4	2	0	0	6	0.1	31.1	31	0	1.6882	3.2	206	37.3	1.375	-	6	-	0	6	6	6	6	6	8	6	6	6	1	3	3	6	7	6	1	6	3	2	2	1	2
187	76	F	24.1217	12	1	2	0	0	15	0.3	35.4	27	0	2.2736	3	0.6	8	1	-	0	+	0	4	5	3	5	6	7	6	3	3	2	2	3	3	3	3	2	4	2	2	3	1	3
188	81	F	19.5006	40	4	3	1	0	25	0	56	14	7	2.7292	3.1	450	198.5	2.5	-	4	-	0	4	4	6	3	6	7	7	3	2	4	1	2	4	6	1	3	3	1	1	2	2	3
189	44	F	17.7154	13	2	1	1	0	18	0	46.9	15	5	2.5133	3	79.4	14.4	0	+	8	-	0	6	6	4	4	3	7	4	4	5	3	5	3	2	4	4	2	3	3	4	2	2	3
190	69	M	20.1956	11	2	1	1	0	29	0.6	96.4	3	4	2.6791	2.3	28.3	24.7	0	-	16	-	1	3	5	6	6	6	8	6	2	2	1	1	5	1	1	6	1	1	1	2	1	1	1
191	66	F	23.1247	25	4	1	0	0	42	0.2	69.6	31	7	3.0504	4	34.6	35.5	0.125	-	14	-	0	3	4	3	3	8	7	8	3	4	2	2	4	3	4	3	3	3	2	2	2	1	2
192	38	F	21.4536	7	1	1	0	0	33	2.3	56.3	5	2	2.5176	3	745	245.3	0	+	0	-	0	4	4	4	4	6	7	4	2	2	5	3	3	2	2	3	3	2	2	1	1	1	2
193	63	F	21.9289	7	2	1	2	0	4	0	72.3	8	9	1.4784	3.7	42.4	21.6	0	+	6	+	0	3	3	3	3	1	7	6	2	3	3	1	2	2	5	3	2	2	2	3	1	2	2
194	54	F	21.9076	4	1	1	0	0	24	0.1	28.8	34	0	2.7006	3.5	0.6	8	0.5	-	12	-	0	3	3	4	3	6	4	4	3	3	3	3	3	3	3	3	1	2	2	2	2	2	4
195	50	F	22.9421	17	4	2	1	0	18	0.1	70.4	14	13	2.4993	3.8	9.8	79	0.25	+	4	+	0	4	4	5	3	4	5	4	4	4	5	3	4	4	4	3	3	3	3	3	3	3	3
196	48	F	20.4444	8	4	2	0	0	5	0	33.6	37	0	1.6446	3.7	845	47.7	0.375	+	4	-	0	4	3	5	4	6	6	6	4	2	3	3	3	3	2	4	2	1	1	2	1	1	2
197	62	F	20.9572	7	2	2	0	0	34	0.4	61.6	29	12	2.8745	4.5	2.6	8	0.5	-	8	-	0	2	5	5	5	6	6	6	3	5	3	2	5	3	5	5	4	2	2	3	3	3	4
198	69	M	20.7612	22	4	2	0	0	23	0.4	269.3	29	3	2.6008	3.6	1.7	129.7	0.875	-	12	+	7.5	4	4	4	4	4	4	3	3	3	4	4	3	3	4	3	3	3	1	2	2	1	4
199	81	F	19.025	19	2	2	0	0	70	2	132.5	10	0	3.1139	3	16.3	314.3	0.375	+	0	-	2	1	2	5	5	8	8	8	3	2	2	1	1	4	2	3	1	3	2	1	3	1	2
200	75	F	23.8728	22	3	1	2	0	29	0.5	25.7	1	9	2.7671	3.5	313	35.7	0	-	6	-	0	5	3	6	4	6	8	7	3	2	1	1	3	6	6	3	2	6	1	3	2	1	2
201	30	F	22.2137	6	1	2	2	0	12	0.1	103.5	9	8	2.2614	3.8	485	51.5	0.375	-	12	-	0	4	4	4	4	5	5	3	3	4	3	3	3	5	2	4	4	2	2	3	1	1	2
202	51	F	19.9481	3	2	2	0	0	18	0	39.3	40	0	2.5833	4	53.6	29.4	1	+	8	-	0	4	4	3	3	2	7	4	3	6	4	3	5	6	4	2	4	3	1	2	2	2	3
203	65	F	19.2894	34	4	2	0	1	34	0	66.4	0	2	3.0285	1.2	7.7	19.4	1	-	2	-	0	1	4	5	3	1	6	6	3	3	2	3	6	3	6	3	2	3	2	2	2	1	2
204	61	F	21.2183	5	2	2	0	0	56	0.6	45.1	28	15	3.2097	4.9	155	248.8	0.375	-	10	+	0	4	4	3	3	6	6	6	3	3	3	1	4	4	2	3	4	5	1	2	1	1	1
205	62	M	29.0657	6	1	1	1	0	12	0.5	56.1	10	8	2.1594	3.3	386	177.7	0	-	4	-	0	3	2	3	6	5	4	4	2	2	6	4	4	3	3	5	5	2	1	2	2	2	2
206	39	F	17.9089	21	4	2	0	0	14	0.5	96.3	30	9	2.2673	4.4	102	134	0.375	+	0	+	6	4	3	2	2	1	3	2	2	3	8	3	3	2	2	2	2	2	1	1	1	1	1
207	66	F	27.4348	21	4	2	3	0	25	0	74.4	6	2	2.8222	3.8	187	638.8	0.625	+	0	-	1.25	6	6	6	3	6	8	6	3	6	1	1	6	6	6	3	3	6	2	1	2	1	3
208	35	F	18.5568	6	1	1	0	1	12	0	66.8	1	9	2.3134	2	60.6	17.4	0	-	12	-	0	3	3	3	3	1	5	3	3	3	3	1	3	3	3	3	3	3	1	2	2	2	3
209	76	F	18.5493	33	4	2	0	0	9	0	44.7	42	0	2.1261	4.2	2.1	106.5	1.25	+	0	-	0	2	3	3	1	1	1	1	1	1	2	1	8	1	3	4	1	3	1	1	3	3	2
210	31	M	23.4075	8	3	2	0	0	2	0	82.8	42	0	1.0732	4.2	8.5	8	0.625	+	0	-	0	4	2	3	3	3	4	2	2	2	2	3	2	2	2	2	2	3	2	2	2	2	2
211	75	F	15.4813	26	4	2	3	0	46	0.2	67.1	3	19	3.207	5.4	75.2	141	0	-	6	-	0	3	4	6	6	3	7	7	3	4	3	3	3	5	7	4	3	6	3	1	1	2	2
212	80	F	21.7502	7	1	2	0	0	12	0.2	94.1	38	0	2.2714	4	0.6	8	0.875	-	8	+	0	4	4	6	4	6	6	6	3	2	2	1	5	6	5	1	1	4	1	2	4	3	1
213	61	F	19.8347	6	2	1	2	0	12	0.1	58.7	12	7	2.3034	4	16.1	96.1	0	+	4	-	0	4	4	4	3	6	6	6	3	3	1	1	2	5	3	1	2	2	1	3	3	2	1
214	37	F	27.0552	16	3	2	1	0	11	0	314.7	23	5	2.2805	3.8	358	489.5	1.125	+	0	+	7.5	4	3	3	5	7	6	3	4	3	4	3	2	5	6	6	6	2	1	2	1	2	4
215	86	M	24.4561	34	4	1	0	0	28	3.6	51	4	3	2.3885	4.3	77.4	14.2	0	-	4	+	0	3	3	3	4	6	5	4	4	6	1	1	4	3	7	6	4	3	2	2	2	2	3
216	76	F	16.2274	21	4	3	0	0	25	1.3	37.3	22	0	2.5612	3.5	39.4	14.4	1.5	-	0	+	1	4	4	4	4	2	5	4	3	5	4	3	2	4	2	3	4	3	2	4	1	1	1
217	62	F	21.0279	6	1	1	0	1	9	0	31.3	4	2	2.1541	1.6	0.6	21.4	0	-	4	+	0	3	3	3	3	4	7	3	3	3	2	2	2	5	6	3	3	3	2	2	2	2	2
218	74	F	20.1733	7	2	2	0	0	9	0	72.9	44	5	2.1541	4.9	55.8	22.2	0.375	+	6	-	0	6	5	4	6	6	7	7	4	3	3	1	6	4	1	1	2	4	1	3	2	1	2
219	82	F	23.5556	9	3	2	0	0	43	3.5	293.4	6	7	2.7168	4.8	154	91.9	0.625	-	0	+	6	5	6	7	6	6	8	7	3	6	6	2	4	6	3	4	4	5	5	5	5	2	2
220	77	F	21.9138	28	4	1	4	0	18	0.2	73.8	2	15	2.6113	5.9	17.6	39.1	0.25	+	0	-	0	3	4	3	3	6	7	6	3	2	2	2	3	2	4	2	2	4	2	2	2	2	2
221	66	F	23.0112	11	4	1	0	0	23	0.3	87.6	40	8	2.7548	5.1	640	116.4	0.25	-	6	+	0	4	4	5	4	1	5	3	2	2	1	1	1	5	4	2	2	2	1	1	1	1	2
222	74	F	21.0938	31	4	2	2	0	46	0.4	21.5	10	12	3.216	4.6	128	42.2	0.625	-	4	+	0	3	4	5	4	4	8	7	3	5	3	1	3	5	7	4	4	4	3	3	3	2	2
223	66	F	17.4044	12	1	1	0	1	42	0.3	32.8	1	7	3.1904	2.1	0.6	29.5	0	-	8	-	0	4	4	3	4	5	7	4	4	3	4	4	3	5	6	3	2	2	2	2	1	1	3
224	73	F	23.6832	22	4	2	0	0	10	0.1	33.4	46	2	2.2558	4.9	39.4	32.6	1.125	+	8	-	0	3	4	4	3	6	6	6	3	3	2	2	2	4	3	2	2	3	1	2	2	2	3
225	77	M	24.4646	4	2	3	0	0	16	0.1	68.1	46	0	2.5848	4.7	6.6	740.9	1.125	+	8	-	0	4	4	3	3	3	5	4	4	4	3	3	4	4	5	3	3	3	1	2	2	2	2
226	50	M	25	6	1	2	1	0	12	0.4	79.1	20	10	2.2994	4.4	104	17.2	0.5	-	12	-	0	3	2	4	1	1	4	1	2	1	3	2	4	2	2	2	3	2	1	2	2	1	1
227	82	F	30.1788	5	1	1	0	1	22	0.3	53.9	2	6	2.7517	2.1	1020	180.2	0	-	10	+	0	3	4	2	4	6	6	6	3	5	3	1	1	3	4	4	3	2	1	3	2	1	2
228	79	F	18.2222	23	3	2	0	0	18	0	271.3	49	1	2.7093	5	10.5	8	2.125	+	0	-	0	3	3	4	3	6	5	6	3	3	1	1	1	3	7	2	1	4	1	2	1	2	2
229	79	F	25.3902	7	2	2	0	1	19	0.4	54.2	1	10	2.6351	2.5	715	28.7	0	+	6	+	0	4	3	3	2	6	6	6	3	2	1	1	3	6	6	2	2	3	3	2	2	1	1
230	82	F	23.1385	33	3	2	0	0	11	0	51.5	50	1	2.3785	5.1	0.6	90.8	0.375	-	0	+	0	1	3	3	3	1	4	4	3	2	1	6	3	4	7	2	3	3	1	2	2	2	3
231	48	F	21.3382	9	2	2	1	0	6	0.1	48.6	28	10	1.9262	4.9	2.4	50.3	0.125	-	6	+	0	6	6	7	6	6	8	6	4	4	3	6	4	4	3	3	3	4	1	4	1	1	4
232	71	F	21.4536	10	1	1	0	0	51	1.7	118.3	25	5	3.1023	4.7	70.2	44.2	0	+	0	-	5	1	1	4	1	8	8	8	1	7	1	1	6	5	1	1	1	1	1	1	1	1	1
233	38	F	23.2335	8	3	1	0	1	4	0	34.1	11	12	1.6844	3.3	7.5	24.7	0.125	-	8	-	0	4	4	3	6	6	7	6	2	6	2	2	3	4	6	4	1	2	1	2	2	1	1
234	38	F	20.9366	8	3	1	2	0	16	0.1	26.3	21	8	2.6308	5	103	155.9	0.125	-	0	+	4	6	3	4	4	2	6	4	3	3	6	3	5	3	3	3	3	2	2	2	2	2	2
235	59	F	18.3143	13	4	2	1	0	18	0	31.6	32	4	2.7513	4.6	14.5	35.7	0.875	+	6	-	0	2	4	3	3	6	6	6	3	3	6	3	2	2	4	2	3	2	2	2	2	2	2
236	81	F	23.473	18	2	2	0	0	15	0	43.6	52	8	2.6236	6	0.6	8	1.375	-	0	+	0	4	5	6	1	7	8	8	3	7	1	1	2	4	6	1	1	7	1	1	5	2	2
237	79	F	18.4265	27	4	2	0	1	15	0.1	54.4	10	12	2.5956	3.3	54.8	14.3	1	-	0	+	0	3	6	5	6	6	7	7	1	3	4	1	3	5	6	5	1	6	1	4	3	2	3
238	52	F	20.5457	9	1	2	0	1	23	0.2	47.6	8	10	2.8668	3	855	403.6	0.375	-	0	-	0	4	4	6	4	6	6	5	4	2	2	3	6	6	6	4	3	4	2	4	3	2	2
239	58	F	16.845	13	3	1	2	0	32	0.4	49.4	16	14	3.046	5.4	356	34.6	0	+	8	-	0	4	4	4	3	4	6	6	3	3	1	1	3	3	5	3	2	3	2	3	2	2	2
240	74	F	17.9418	29	4	2	6	0	10	0	55.9	4	8	2.3537	7.2	17.5	25.4	0.125	-	6	+	1	5	4	3	4	6	8	6	4	4	1	1	5	4	3	2	1	2	2	1	1	1	4
241	57	F	24.3496	5	2	2	0	0	40	0.1	36.8	51	0	3.2962	5.2	140	8	1.125	+	8	-	0	3	3	3	3	4	4	4	3	2	3	3	2	3	8	2	3	3	1	2	2	2	1
242	59	M	25.565	9	2	1	0	1	4	0.1	103.2	12	6	1.6984	2.9	0.6	8	0	-	12	-	0	4	3	3	3	1	4	3	4	3	4	2	2	3	3	2	2	2	2	3	2	2	2
243	48	F	28.3039	5	1	1	0	0	8	0.2	40.1	50	0	2.1556	5.2	71.3	20	0	+	8	-	0	4	4	4	4	6	7	5	3	2	2	1	1	3	1	4	4	2	2	2	2	2	2
244	73	F	22.719	25	4	2	0	1	35	0.2	63.4	10	6	3.1887	2.8	10	131.1	0.375	+	0	-	0	3	5	4	3	6	8	6	2	1	1	1	1	6	6	1	3	6	2	2	2	1	2
245	69	F	21.4903	37	4	2	2	0	28	0.1	34.5	24	15	3.0645	6	64	126.1	0.375	-	10	+	0	4	4	5	4	6	7	6	3	4	1	3	4	6	6	3	2	6	2	3	2	3	2
246	48	F	17.6693	16	3	2	0	1	23	0.3	52	9	9	2.8808	3.1	10.9	60.6	0.5	-	8	+	0	4	4	6	6	7	6	4	4	4	6	4	4	5	2	4	5	1	3	2	1	2	4
247	41	F	21.0772	4	1	2	0	0	6	0.1	53	54	0	2.0102	5.5	2.4	8	0.375	+	0	+	0	3	4	4	3	3	6	6	3	2	6	1	1	3	1	2	4	2	1	1	2	2	1
248	66	F	17.313	19	3	2	0	0	12	0	45.7	57	1	2.5374	5.8	5.4	53.6	0.875	-	0	-	0	2	3	2	3	6	6	3	1	1	1	3	1	1	1	1	2	1	1	1	1	1	1
249	30	M	24.6914	7	4	2	0	0	5	0.1	144.7	55	0	1.8966	5.6	19	8	0.375	-	10	+	0	4	3	3	3	5	1	2	3	4	6	3	4	3	3	4	4	2	2	2	2	1	2
250	70	F	20.4491	13	1	1	0	2	10	0	65.5	1	17	2.4178	3.8	0.6	8	0.375	-	2	-	0	4	4	4	4	6	6	6	3	4	3	1	4	4	5	4	3	3	1	3	3	2	3
251	71	F	17.6693	22	4	1	0	1	64	0.7	183.3	4	10	3.5272	3.1	11.2	24.3	0	+	8	-	0	3	5	4	5	6	5	5	3	3	1	2	4	3	7	1	2	3	1	2	2	2	1
252	60	F	22.4766	17	4	1	1	0	21	2	73	10	4	2.5512	4.4	294	10.3	0.25	-	10	-	0	4	4	6	4	6	6	1	4	1	3	1	2	2	2	4	1	1	1	1	1	2	2
253	70	F	22.4323	28	4	2	2	0	10	0.1	90.9	29	16	2.4138	6.6	252	69.5	0.75	-	10	-	5	4	3	6	3	3	6	6	4	3	1	3	4	3	7	4	4	3	2	2	2	1	3
254	40	F	16.6933	7	1	2	0	0	3	0	27.8	60	2	1.609	6.2	750	9.8	0.375	+	0	-	1	3	3	5	3	5	6	3	2	2	4	2	2	3	2	4	4	2	2	2	1	1	2
255	61	F	21.4903	3	1	2	0	0	6	0	42.7	60	6	2.0942	6.6	0.6	12	0.875	-	6	-	0	3	4	3	4	1	4	1	2	2	2	2	2	3	1	3	2	2	1	2	2	1	1
256	63	F	18.5529	32	3	2	0	2	9	0	114.4	4	12	2.386	3.6	308	73.1	0.625	-	4	+	5	6	1	4	3	1	7	6	4	3	3	2	2	3	6	2	1	1	1	1	1	1	1
257	62	F	23.2446	10	3	1	0	2	10	0	27.7	7	14	2.5018	4.1	4.3	21.3	0.125	-	8	-	2.5	4	4	4	4	6	7	6	2	4	2	4	1	3	6	3	2	4	2	3	2	2	2
258	74	M	26.1427	5	2	2	0	1	23	0.6	60.4	12	3	2.9228	3.1	17.9	16.5	0.375	+	8	+	0	4	4	3	6	2	7	6	3	3	6	3	4	6	6	4	6	3	2	2	2	3	6
259	58	F	19.2277	17	4	2	0	2	9	0	50.9	8	0	2.442	2.8	0.6	29.7	0.25	+	0	+	0	4	3	3	3	5	5	3	3	3	6	6	4	3	2	4	6	1	2	1	1	1	3
260	73	M	23.833	23	3	2	3	0	14	0	461.6	30	19	2.7523	7.9	129	392.6	0.375	+	10	+	5	4	4	3	2	6	7	6	3	3	1	1	2	6	6	3	1	3	1	3	3	2	2
261	46	F	19.9594	13	3	1	0	1	37	0.2	96.2	20	14	3.3676	4.6	66.4	34.5	0.5	-	10	-	0	4	4	3	3	1	7	6	4	6	1	2	3	2	1	1	3	1	1	2	1	1	1
262	72	F	16.4446	21	4	2	0	1	15	0	67.8	26	17	2.8196	5.3	18	257.1	1	+	8	-	0	3	3	4	3	6	4	6	3	4	3	4	4	4	1	3	3	3	2	1	2	2	3
263	79	F	27.268	5	1	2	0	0	14	0	76.5	66	0	2.7713	6.6	153	8	1.625	+	0	-	0	5	4	4	6	3	7	4	6	3	2	1	5	3	4	2	2	3	1	2	2	1	1
264	67	M	26.7229	29	3	2	0	0	0	0	86.8	66	6	0.924	7.2	20.2	106.2	0.875	+	0	-	2.5	4	4	4	3	6	8	4	3	3	5	4	4	5	6	4	3	4	2	3	3	2	2
265	39	F	26.4463	9	2	2	0	1	10	0.1	46.5	24	6	2.5078	4.1	104	164.2	0	-	0	-	0	3	4	3	5	3	6	5	3	2	2	1	2	4	2	3	1	1	1	2	1	1	2
266	36	F	22.5896	6	2	2	0	0	9	0.1	100	64	1	2.4341	6.6	1340	205.1	0	-	0	-	8	4	2	3	4	6	6	4	3	4	6	3	4	3	2	4	3	2	3	2	1	2	3
267	57	M	21.3578	5	1	1	1	1	5	0	105.9	7	4	2.0646	3.1	1.7	13.6	0	-	6	-	0	3	4	3	2	6	4	3	3	3	3	3	4	3	3	2	4	2	1	3	2	2	2
268	44	F	28.7347	11	1	2	0	1	20	0.6	43.7	15	9	2.867	4	0.6	8	0	+	14	+	0	4	4	3	3	2	6	4	3	4	4	5	5	4	4	4	3	2	2	2	1	2	2
269	73	M	18.6453	4	2	1	0	1	43	1.2	109.4	8	6	3.3048	3.6	1080	21.3	0	-	0	+	5	8	8	8	8	8	8	8	8	8	8	8	8	8	7	1	2	3	1	2	2	1	2
270	56	F	13.4488	19	4	2	2	0	25	0	101.7	40	8	3.2092	6.8	12.6	8	0.875	+	6	-	0	4	4	3	5	1	6	6	3	1	1	1	6	5	2	2	4	5	2	2	2	1	2
271	78	F	18.4676	39	4	2	3	0	39	0.4	299.9	25	8	3.3995	6.7	317	26.5	1.125	-	4	+	4	4	4	4	5	5	6	6	3	3	2	2	2	6	4	4	4	4	3	3	3	2	4
272	51	F	20.7031	9	4	2	0	1	10	0	38.4	29	4	2.5778	4.3	6.7	17.7	0.375	-	4	-	0	4	4	3	3	4	7	6	2	2	1	3	2	3	3	3	2	2	1	2	2	2	1
273	22	M	20.8086	3	1	1	0	1	4	0	49.1	29	3	1.9364	4.2	267	10.2	0	-	6	-	0	7	4	4	6	4	7	2	4	1	4	3	2	4	1	2	2	1	2	2	1	2	1
274	83	F	19.5556	6	2	1	0	0	24	0.1	49.5	67	0	3.1626	6.8	14.3	38.7	1.125	-	0	+	0	4	4	5	6	6	6	6	2	3	4	1	2	2	2	1	1	3	1	1	1	1	1
275	68	F	16.7311	24	4	1	0	3	18	0	77.2	1	6	3.0072	3.7	36.9	299.4	1	-	0	-	0	4	4	7	4	1	8	8	2	5	3	1	2	3	4	3	2	3	1	3	2	2	2
276	63	F	18.1312	5	3	1	2	1	0	0	105.1	2	2	0.984	3.4	85.2	26.2	0.125	+	0	-	2	3	3	3	3	2	5	2	3	2	1	1	6	3	2	2	3	2	2	2	2	2	2
277	60	F	23.1473	6	1	2	0	2	29	0.3	37.3	7	25	3.2471	5.5	960	93.9	0.25	+	8	-	0	6	6	6	6	6	6	6	6	3	1	1	1	6	3	1	1	3	1	3	1	1	1
278	76	F	21.875	6	3	1	0	2	28	0.4	42.5	7	17	3.2225	4.8	895	224.2	0.625	-	0	+	0	3	3	3	6	6	6	5	3	3	3	3	4	1	4	4	3	3	2	2	2	2	3
279	81	M	27.102	9	2	1	1	1	16	0.1	86.9	11	9	2.9348	4.1	1780	703.2	0	-	6	-	0	4	4	3	4	6	7	7	3	6	7	2	3	4	7	4	4	4	4	4	3	2	3
280	70	M	21.8871	5	2	2	0	1	10	0	114.4	34	0	2.6478	4.4	0.6	15	1	-	0	-	2	3	3	2	3	1	3	3	4	3	3	1	2	3	3	3	3	3	2	3	3	3	4
281	49	F	21.0772	6	1	2	0	0	9	0.1	58.8	72	0	2.5461	7.3	15.6	19.9	0.25	-	0	+	1.5	4	4	4	4	6	5	4	3	2	2	4	4	6	2	3	3	3	2	2	2	2	3
282	67	M	25.1429	3	1	2	3	0	5	0	153.7	40	18	2.1716	8.8	0.6	8	0.625	+	8	-	1	3	6	4	5	1	1	3	3	3	5	3	2	5	5	5	4	3	1	2	2	1	2
283	70	F	29.4321	4	2	2	0	1	9	0.4	54.5	26	16	2.4621	5.6	0.6	144	0	-	4	+	0	4	4	3	3	6	8	6	3	4	1	1	1	3	6	2	1	1	1	2	2	1	2
284	81	F	14.0971	27	4	3	0	2	12	0.2	158.4	14	17	2.7274	5.3	11.9	8	2.375	-	0	-	2.5	4	3	4	4	6	5	5	3	4	1	1	1	4	4	3	2	4	1	2	2	2	2
285	60	F	24.3232	3	1	2	0	1	18	0.8	272.1	21	13	2.8773	5.2	0.6	16.5	0	+	0	+	0	4	4	4	4	6	7	7	3	3	7	1	1	4	6	4	3	3	2	2	2	3	3
286	75	F	23.2335	5	1	2	0	3	22	0.1	46.8	5	1	3.2037	3.7	0.6	8	0.375	-	8	-	0	3	5	3	4	1	8	6	3	2	8	1	2	2	7	6	1	5	2	2	4	1	4
287	83	F	25.0657	3	3	2	0	0	34	0.3	45.5	70	1	3.4485	7.4	54.2	31.6	0.875	+	0	-	0	5	4	5	6	6	8	8	1	6	2	1	2	7	1	3	1	3	1	1	1	1	2
288	72	F	25.2994	30	4	1	0	0	42	0.1	58.9	75	3	3.6664	7.9	27.4	86.4	1.5	-	6	+	0	4	4	3	3	2	7	5	3	2	1	1	2	6	7	3	1	4	2	2	1	1	2
289	65	F	19.6752	17	3	2	0	1	16	0.9	82.8	21	11	2.7948	5.1	148	130.3	0.375	+	8	+	1.5	4	4	3	4	1	7	6	4	3	4	1	2	4	3	4	3	3	2	3	3	3	3
290	69	F	23.1911	11	3	2	0	1	22	0.4	26.7	29	5	3.1297	4.8	0.6	8	0.5	-	2	-	0	5	6	6	6	7	7	6	3	3	2	3	4	4	6	5	3	4	2	4	3	3	4
291	74	F	22.5215	20	3	2	1	1	56	0.4	512.3	9	14	3.7837	4.7	0.6	8	1.625	-	0	-	2.5	3	3	5	2	1	7	1	1	2	1	1	6	3	1	4	2	6	1	2	1	1	5
292	79	M	23.8054	19	3	3	1	0	19	0	183.8	58	12	3.1531	8	96.7	324.2	2	-	0	-	0	5	5	6	4	7	5	6	5	4	4	5	6	8	6	6	5	4	3	4	4	4	4
293	61	F	15.6157	11	4	1	2	1	42	0	100	10	11	3.7123	5.1	140	98.7	0.125	-	8	+	0	3	4	3	5	4	6	3	3	2	2	4	5	4	6	4	4	3	2	2	1	2	4
294	76	F	24.4444	32	4	2	1	0	10	0.3	22.2	52	3	2.6198	6.8	189	122.9	0.625	-	6	-	0	3	4	6	3	6	8	6	2	4	1	1	1	6	3	2	1	4	1	1	1	2	1
295	86	F	26.0226	15	3	2	0	0	31	0	203.8	79	12	3.5098	9.1	459	273	1.25	+	0	-	0	4	4	6	3	6	7	6	3	4	6	3	6	3	3	3	1	4	2	3	2	2	3
296	76	M	24.9135	6	2	2	0	2	9	0	201.6	23	2	2.652	4.5	15.9	76.2	0.875	+	0	+	5	1	4	1	1	1	2	1	2	3	2	1	2	1	1	2	1	4	1	1	1	1	1
297	76	F	20.6905	12	1	2	0	1	15	0	29.2	40	2	3.0156	5.2	41.4	17.6	1	-	6	+	0	5	4	4	3	6	7	7	3	4	3	2	3	4	3	2	1	3	2	2	2	2	2
298	69	F	21.9076	32	4	2	1	1	19	0.2	35.1	16	3	3.1251	4.1	37.6	99.7	1.5	+	0	+	0	3	3	3	3	7	8	4	2	4	1	2	2	3	3	3	2	6	2	2	2	2	3
299	86	F	27.7662	12	1	2	0	1	64	1	90.5	23	1	3.7932	4.4	0.6	8	0.875	-	0	+	0	3	4	4	3	1	4	3	4	3	3	3	3	2	3	4	4	4	1	2	2	3	3
300	80	M	17.0392	15	3	3	0	0	88	3.4	250.4	43	3	3.7361	8	15.7	29.8	2	-	0	-	0	3	4	4	5	4	6	3	3	3	2	3	1	3	3	3	3	4	2	2	4	1	4
301	77	F	20	7	4	2	2	0	11	0	43.5	53	11	2.8165	8.4	282	26.8	1.125	-	0	+	1.5	4	4	4	5	6	7	6	3	6	4	1	1	4	3	2	1	3	1	2	3	1	3
302	76	F	18.5185	9	4	2	2	0	28	0.8	84	38	11	3.2605	7.7	1510	199.8	0.5	-	4	-	0	4	6	6	2	6	7	6	4	6	6	6	6	7	2	4	1	6	2	4	3	3	4
303	56	F	18.8271	5	1	2	1	1	17	0	242.5	22	2	3.1312	4.4	3.2	8	0.25	-	8	-	5	3	3	3	4	5	5	3	3	3	5	2	3	3	4	1	3	2	2	2	1	1	1
304	56	F	21.0517	19	3	2	2	0	6	0	208.5	55	20	2.4202	9.5	25.2	153.6	1.375	+	4	-	5	4	3	3	4	1	5	3	3	3	3	3	3	5	3	2	2	2	1	2	2	2	2
305	76	M	23.2434	11	2	2	1	0	2	0	100	65	8	1.6752	8.3	715	193.6	0.75	+	0	+	3	4	4	6	6	3	7	5	3	2	1	2	4	6	1	2	2	3	1	2	2	1	2
306	71	F	20.8117	73	3	1	1	1	12	0.6	180.6	13	12	2.7614	5.1	0.6	8	0.25	-	12	+	5	3	3	3	3	6	7	6	4	4	1	3	3	3	3	3	1	2	2	2	1	2	2
307	57	F	31.245	7	3	2	1	1	20	0.7	124.5	12	21	3.105	6	9.9	148.8	0.5	+	0	-	0	7	6	6	6	4	7	3	4	4	1	4	1	4	4	5	7	3	1	3	2	1	3
308	68	F	26.1427	10	3	2	0	3	28	0.1	47.3	16	11	3.5265	5.8	0.6	8	1.125	-	4	+	0	4	3	3	6	5	7	6	3	2	1	3	2	3	1	5	1	3	2	2	1	1	3
309	68	F	23.7954	11	2	2	1	1	53	0.1	408.5	26	18	3.9832	6.5	324	46	0.875	+	12	-	0	4	4	4	4	5	7	5	3	3	1	1	1	2	4	3	2	2	1	1	1	1	2
310	77	F	20.2395	4	3	1	2	2	8	0	38.8	4	3	2.6995	4.7	30.2	17.3	0.25	-	6	-	0	4	3	3	3	1	8	6	2	1	1	1	1	1	2	2	3	3	1	2	1	1	1
311	74	M	19.563	17	4	2	1	0	6	0.1	209.1	67	4	2.4722	8.2	304	41.3	1.625	+	0	-	0	2	4	5	4	1	6	2	5	2	4	2	5	1	5	3	2	2	1	2	2	1	3
312	74	F	25.5367	21	4	1	1	1	22	1	172.5	12	15	3.1717	5.7	0.6	14.4	0.125	-	4	-	5	4	3	6	4	1	7	7	4	3	6	1	6	6	1	1	2	3	1	2	3	1	3
313	72	F	18.718	30	4	2	0	4	29	0	17.4	10	37	3.6171	8.7	52.5	81.8	1.375	+	8	-	0	5	5	4	5	7	7	7	2	4	7	1	4	5	6	3	1	3	1	2	5	2	2
314	59	F	15.9439	5	2	2	0	1	20	0	38.1	50	10	3.357	7	14.6	16	0.625	+	6	+	0	4	3	2	3	1	4	1	4	6	1	1	1	4	4	2	4	2	2	2	1	1	1
315	82	F	18.6709	20	1	1	2	1	22	1.5	59.3	0	19	3.1197	6.4	46.1	17.7	0.75	-	0	-	2.5	1	1	1	1	1	8	1	1	1	6	1	7	3	1	1	1	6	1	3	1	2	1
316	68	M	25.0593	17	3	2	3	1	9	0.5	229.6	7	16	2.681	6.8	192	77.1	0.125	+	0	+	5	2	2	2	4	6	6	6	2	2	6	6	6	6	8	4	3	3	2	2	2	6	6
317	41	F	26.7094	16	2	3	0	0	39	0.6	49.3	80	18	3.6845	10.4	760	350	1.875	+	4	-	5	3	3	3	4	5	5	5	2	3	3	3	3	3	3	2	2	2	2	2	2	2	2
318	61	F	14.473	23	4	2	1	1	42	0.8	101	17	16	3.6944	6.1	355	161.3	0.375	-	0	+	2	4	4	3	4	1	4	3	3	4	2	5	5	3	1	2	4	2	2	2	1	2	2
319	93	F	25.0772	3	3	2	0	1	34	0.2	43.4	48	6	3.7005	6.6	227	614.2	1.5	+	0	-	0	6	6	6	6	6	6	6	4	6	6	3	3	6	6	4	4	6	1	2	1	2	3
320	63	F	59.1051	24	3	2	1	2	16	0.1	37.4	14	16	3.2088	6.1	120	145.8	1.625	+	6	-	0	6	6	6	4	1	6	6	4	3	2	1	2	4	3	4	1	4	2	3	3	3	4
321	73	F	18.5901	23	3	2	8	0	26	0.2	59.7	32	20	3.5206	13.4	118	216.8	0.375	-	6	-	0	3	4	2	3	4	7	8	3	3	2	1	2	2	7	3	1	2	2	2	2	2	2
322	93	M	26.5643	3	3	2	0	2	18	0	166.1	37	4	3.3332	6.1	1.6	34.4	1.125	-	0	+	2	6	3	3	6	6	4	3	4	2	2	2	2	2	4	6	4	3	2	2	2	2	2
323	39	M	20.5761	3	1	2	1	1	0	0	227.5	35	18	1.33	7.3	43.6	17.3	0	+	8	-	0	5	3	3	5	1	6	4	4	3	3	4	2	3	1	3	4	3	2	2	1	1	2
324	68	F	21.7865	43	4	2	2	1	24	0.3	34	20	21	3.4606	7.4	2.9	60.8	1.625	+	4	-	0	4	4	5	3	6	7	6	2	4	1	1	4	4	6	3	1	3	2	2	2	1	2
325	54	F	19.1953	4	1	1	0	5	3	0	47.2	6	16	2.1052	7.2	0.6	8	0.125	-	0	+	0	4	2	2	2	1	7	5	2	3	3	2	5	2	2	2	2	2	2	2	2	1	1
326	87	F	20.9566	16	3	3	1	0	42	0.2	243.6	71	15	3.8904	9.8	441	70.4	1.75	+	0	-	0	3	4	3	3	6	6	6	3	3	3	5	3	5	4	1	2	4	1	2	4	1	1
327	58	F	22.4996	7	2	2	0	1	16	0.1	55.6	54	10	3.2568	7.5	0.6	27.5	0.75	+	4	-	3	5	3	4	4	8	7	4	4	4	6	7	6	5	3	4	4	2	1	2	2	2	2
328	61	F	22.4766	3	3	2	1	3	25	0	46.3	8	13	3.6152	6.1	0.6	14.7	0.25	-	10	-	0	4	4	4	3	3	5	3	3	2	2	1	1	4	2	2	2	3	1	2	1	2	2
329	69	F	18.9866	5	3	1	0	1	9	0.1	38.6	55	11	2.8681	7.7	33.7	26.1	0.25	-	6	+	0	4	3	4	4	4	4	6	4	3	3	2	3	5	5	4	2	2	1	2	1	2	1
330	80	F	21.6413	24	4	1	1	3	18	0.1	102.2	7	19	3.3712	6.7	467	247.6	0.375	-	4	-	5	3	4	4	3	3	5	6	3	4	1	3	3	6	6	3	1	5	1	2	2	1	4
331	70	F	15.6225	9	4	2	3	2	28	0.1	33.6	7	31	3.7075	8.9	885	21.5	1.5	-	10	-	0	4	3	3	4	3	7	5	3	4	3	3	3	2	2	3	2	3	2	2	2	2	2
332	80	F	21.6206	22	4	2	2	0	50	0.1	93.5	70	13	4.1144	10.4	353	255.6	0.5	+	2	-	0	4	4	6	4	8	8	8	4	4	8	4	8	5	4	4	3	4	2	4	4	2	5
333	32	F	26.9531	14	1	2	0	1	11	0.1	38.2	59	15	3.0645	8.5	2.9	121.7	0.875	+	12	+	0	6	2	2	4	2	5	2	5	3	5	3	4	3	3	5	7	1	2	2	1	1	2
334	62	F	18.662	15	3	1	0	3	11	0	146.2	33	14	3.1105	7.7	46.2	180.3	0.5	-	6	-	5	3	3	3	3	4	3	6	2	2	6	4	1	3	3	3	1	3	1	3	3	3	3
335	77	F	19.0443	28	4	2	3	2	15	0.2	203.9	7	19	3.2706	7.8	189	16.1	1	+	4	-	2	2	2	3	3	4	6	3	2	2	6	2	2	3	5	2	2	2	1	2	1	1	1
336	65	F	20.4294	11	4	2	0	1	22	0.1	74.1	61	10	3.5777	8.2	8.1	8	0.25	-	10	-	0	4	3	4	4	6	6	7	4	4	1	6	6	4	1	2	3	5	2	2	2	2	1
337	69	F	18.7652	9	1	2	0	3	26	0	109.4	35	13	3.7406	7.8	33.6	59.3	0.875	+	0	-	5	4	4	5	5	6	6	6	4	3	4	4	2	5	4	4	5	5	3	2	2	1	2
338	62	F	21.2183	4	3	2	1	2	12	0	37	28	13	3.2034	7.1	50.3	70	0.125	+	10	-	0	5	4	5	3	3	7	6	4	3	2	6	6	3	3	6	3	3	1	3	2	2	2
339	82	F	25.6837	17	3	2	1	3	42	0	63.2	16	15	4.0903	7.1	353	83	0.375	+	0	-	0	3	3	2	8	4	8	8	2	4	2	1	4	4	4	3	1	6	1	4	4	2	1
340	70	F	21.6206	7	2	1	0	1	44	0.2	58.7	62	14	4.0769	8.8	0.6	13.1	0.25	-	10	-	2	3	5	4	3	6	6	6	3	3	3	3	3	6	2	2	6	5	3	3	2	2	3
341	83	F	20.0288	28	4	2	0	1	58	0.9	100	52	12	4.1303	8.3	710	22.8	2.375	-	2	-	0	4	3	3	3	4	4	3	2	2	2	1	4	3	4	3	1	3	1	2	1	2	3
342	63	F	20.8117	33	2	2	0	1	6	0	104.4	69	12	2.7802	9.1	279	60.5	1.25	+	6	-	0	1	3	3	2	6	6	6	2	1	1	1	1	3	1	2	2	1	1	1	1	1	2
343	68	F	27.5556	12	3	2	0	1	29	0	207.2	69	9	3.8831	8.8	4.2	49.4	0.75	-	6	+	5	3	4	3	4	6	5	2	3	3	3	3	4	4	4	3	4	3	1	7	1	1	3
344	49	F	22.151	3	1	1	1	1	12	1.5	73.9	26	13	2.9434	7.4	428	24.4	0	-	6	-	0	4	3	4	4	6	5	2	3	3	3	2	2	2	2	2	2	1	2	2	1	1	1
345	74	F	22.6003	15	3	2	2	1	40	0.4	60.6	33	16	4.0002	8.3	82.2	67.4	0.625	-	10	+	0	4	4	5	4	6	7	6	3	3	2	1	2	4	3	4	1	3	2	3	2	1	2
346	70	M	19.4734	17	3	1	0	2	8	0.2	145.3	50	12	2.9476	8.4	915	139.1	0.125	-	0	+	2.5	3	4	4	3	4	7	5	4	3	3	3	4	4	5	4	3	3	3	2	2	1	4
347	41	F	17.9282	5	4	2	1	1	28	0	149.2	53	15	3.9145	8.8	481	69.7	0.875	+	8	-	0	5	4	3	4	4	5	4	4	3	5	3	2	4	4	3	3	4	1	2	2	2	2
348	66	M	26.8687	30	4	2	0	1	9	0.3	171.5	68	20	3.0501	10.1	143	109	1	-	6	+	7.5	4	2	4	6	6	6	5	4	3	5	3	3	2	2	4	2	2	1	2	2	2	2
349	50	F	21.1389	32	4	1	1	2	12	0.1	78.5	37	23	3.3294	9.1	49.7	65.9	0	-	12	-	0	6	4	3	3	6	6	3	4	3	1	1	3	3	1	2	2	2	1	2	2	1	2
350	66	M	20.7612	17	1	2	0	1	12	0.6	73.5	64	5	3.1954	8.5	79.8	46.9	0	-	10	+	0	3	3	4	4	2	5	4	2	3	1	2	3	3	4	2	2	2	1	2	1	1	2
351	54	F	17.9418	11	4	1	4	3	24	0	91	7	22	3.8526	9.9	18.5	34.2	0	+	10	+	2	3	4	6	4	3	7	6	5	3	3	2	3	6	1	2	3	3	2	2	2	1	2
352	68	M	28.4082	9	3	2	2	1	4	0	129.7	48	17	2.5984	9.5	17	20.1	2.25	+	16	+	5	5	7	3	5	6	6	3	4	6	3	6	5	4	1	2	3	3	1	3	3	1	1
353	39	F	17.6693	10	1	2	0	2	5	0	40.3	60	7	2.7586	8.7	0.6	8	0.125	-	0	+	0	5	6	6	6	6	7	6	6	6	6	6	6	5	6	6	6	5	5	1	1	1	6
354	87	F	16.6493	37	4	2	3	0	73	0.7	487.5	71	9	4.4823	11.7	453	137.9	1	-	0	+	0	4	4	4	4	6	6	5	3	4	1	1	4	6	4	4	2	4	1	2	2	1	3
355	43	F	19.1953	6	2	2	1	1	26	0.4	38.5	51	11	3.8347	8.6	215	21.2	0	-	10	+	0	4	4	3	3	6	6	4	3	6	3	1	3	5	1	3	1	2	2	1	1	1	1
356	41	F	20.3244	3	1	1	0	1	31	1	81.7	62	18	3.8318	10	17.7	129.9	0.625	+	10	-	0	4	2	2	4	1	4	1	2	1	6	2	1	4	2	5	4	1	1	1	1	1	4
357	95	F	17.6048	14	4	4	1	1	50	2.2	449.7	30	14	3.9984	8.6	22.1	66.1	2.75	+	4	+	2	3	3	3	3	6	5	4	3	2	6	5	4	3	6	3	3	3	2	2	1	1	3
358	66	F	20.5688	5	3	2	1	1	14	0	47	60	19	3.5273	9.9	124	8.2	0.125	+	8	-	0	4	4	4	3	4	6	2	3	3	3	3	6	3	6	4	1	2	2	3	2	1	4
359	69	F	32.8892	20	4	2	1	1	16	0	68.8	60	4	3.6208	8.4	16.8	94	1	+	12	+	20	3	6	7	2	1	6	6	3	6	3	6	5	5	2	3	3	7	1	4	3	2	4
360	87	F	26.2222	10	2	2	0	1	19	0.6	132	68	9	3.5731	9.3	0.6	8	1.25	-	4	-	3	2	4	4	4	6	6	2	6	4	2	1	3	3	7	5	4	7	1	3	3	3	4
361	68	F	20.9644	32	4	2	1	1	16	0.3	57.3	55	15	3.5508	9.3	337	85.1	2	-	6	+	2.5	2	4	6	3	1	6	4	2	2	1	1	2	3	6	1	1	6	1	3	2	1	2
362	76	M	17.8465	24	4	3	1	1	24	0	253	62	6	3.9326	8.8	440	484.8	1.125	+	0	+	3	3	3	4	4	1	4	2	3	2	8	2	6	3	4	4	3	2	2	2	2	2	3
363	85	F	18.9181	19	4	3	0	1	14	0.1	229.1	80	10	3.5273	10.1	6.6	16.4	2.75	-	2	-	2.5	4	3	3	5	6	4	3	2	2	1	2	7	6	7	3	2	2	2	2	1	2	2
364	66	M	21.4692	12	3	2	0	3	12	0.7	123.3	40	19	3.2694	9.6	222	18.9	1	-	10	+	0	3	4	3	4	6	4	6	4	6	4	4	3	3	3	3	3	3	1	2	1	2	2
365	53	F	18.4202	33	4	3	0	3	7	0.2	55.6	49	23	3.0181	10.4	15.5	8	2.625	-	10	-	3	4	3	3	3	1	5	6	2	4	3	3	2	2	2	2	2	2	2	2	1	1	1
366	48	F	20.4491	18	4	1	1	2	10	0	34.7	47	10	3.3418	8.7	40	17.9	0.375	+	6	-	0	4	3	4	3	1	5	2	3	3	6	3	6	6	6	4	2	1	1	2	2	2	2
367	48	F	18.3594	12	4	1	1	0	63	14.4	137.3	35	13	3.6702	20.2	1.6	94.6	0	-	0	+	2	4	4	4	4	2	7	6	3	3	2	3	6	6	5	3	2	3	1	2	2	2	4
368	78	M	24.3418	26	4	2	1	1	40	1	228.2	48	14	4.0942	9.2	54.1	257.6	2	-	4	-	0	4	3	3	4	1	7	6	3	2	3	3	1	2	4	3	2	3	2	3	3	1	3
369	65	F	19.313	24	4	2	1	1	30	0.6	150.9	54	13	3.9768	9.3	7.4	83.7	0.625	-	8	+	5	5	4	4	5	8	8	5	4	6	5	4	4	4	4	4	4	3	2	3	2	2	3
370	69	F	20.8247	4	3	2	1	1	24	0.4	154.3	58	15	3.8766	9.7	188	35.6	1.25	-	12	-	0	4	5	5	4	6	6	6	3	4	1	2	4	4	3	3	4	4	1	4	3	2	2
371	74	M	20.0692	8	3	2	2	0	50	5.4	81.3	51	14	3.8484	13.9	478	221.7	0	-	8	-	7.5	6	7	7	6	6	6	6	7	7	6	6	6	6	6	3	3	3	2	2	2	2	2
372	73	F	25.1096	44	4	3	1	1	24	0.5	345.9	57	16	3.8626	9.8	208	9.1	2.25	+	0	-	7	4	4	4	4	6	6	6	4	3	2	3	3	3	4	3	2	2	2	2	1	1	2
373	78	F	17.6693	5	2	1	1	1	19	0.1	67.9	66	10	3.8251	9.7	50.9	93.8	0.5	+	4	-	0	6	6	6	6	6	6	6	3	2	6	2	2	6	6	5	1	5	1	3	3	3	1
374	50	F	21.9289	8	2	2	2	1	6	0.1	27.8	58	15	3.0222	10.4	29.1	846.1	1	+	6	-	0	4	2	4	4	6	6	1	2	2	2	3	2	5	1	3	2	2	2	1	1	1	2
375	79	F	21.8935	8	3	3	2	0	26	0.2	34.7	98	26	4.0486	14.6	464	96.9	2.625	-	4	+	0	3	3	2	3	3	4	2	2	4	5	3	2	5	2	3	3	1	1	1	1	1	2
376	69	F	20.8209	29	4	2	1	2	9	0.1	157.4	53	15	3.352	9.9	381	8	1.375	-	0	-	5	3	3	3	2	7	2	4	2	1	6	1	1	2	6	2	2	3	1	1	1	2	2
377	62	F	21.0007	14	2	3	1	3	6	0	31	43	13	3.1062	9.6	1.4		1.875	+	12	-	0	2	3	3	2	5	6	6	1	6	1	1	1	4	3	2	2	5	1	2	1	1	1
378	56	F	20.2546	23	4	2	1	4	7	0	85.4	33	15	3.2241	9.8	17.4	40.1	1.125	+	0	-	5	5	3	3	3	6	7	6	2	4	1	4	3	5	3	2	1	2	2	2	1	2	1
379	62	F	21.5045	27	4	2	1	1	15	0.2	30	69	19	3.7016	11	94	102.6	0.75	+	8	-	0	3	3	4	3	5	6	3	3	2	3	4	3	5	3	3	2	2	2	2	2	2	3
380	73	F	19.1467	16	2	2	1	1	29	0.6	46.1	62	7	4.0651	9.5	0.6	8	0.75	-	4	-	0	2	4	2	2	1	5	4	4	1	2	1	3	2	1	3	1	3	1	2	1	1	2
381	60	F	14.5243	28	4	3	1	3	22	0	99	45	17	4.0437	10.2	67.5	14.3	2	-	0	+	0	1	4	6	6	1	8	3	1	3	1	1	1	6	1	1	1	2	4	1	1	1	1
382	70	F	26.2227	10	2	3	0	1	8	0.2	35.7	90	2	3.2756	10.4	0.6	8	2.5	-	6	+	0	4	3	5	4	3	6	4	4	3	5	3	8	5	3	4	3	2	2	3	3	5	4
383	66	F	17.0874	53	4	3	2	1	32	0	126.3	67	18	4.32	11.5	0.7	37.1	1.625	-	4	-	0	5	3	5	5	6	7	7	3	6	2	1	2	3	6	4	5	3	2	2	2	2	2
384	76	F	25.8876	18	2	2	2	2	8	0.1	70.6	48	9	3.3155	9.8	20.8	8	1.125	+	6	-	2.5	3	3	4	3	4	4	4	3	3	4	4	3	3	4	3	3	6	3	3	2	2	2
385	80	F	24.3046	45	4	2	3	1	32	0.3	59.5	54	19	4.227	11.6	164	150.5	0.875	-	6	-	0	4	4	5	5	5	5	5	2	3	4	1	3	5	4	3	3	3	1	2	2	2	3
386	65	F	22.0711	36	4	2	2	2	10	0.3	187	45	27	3.4297	11.5	188	89.3	1.25	-	10	+	5	5	3	4	6	3	6	5	4	5	3	4	3	6	7	4	3	2	2	3	2	2	3
387	82	F	19.6311	9	4	4	2	0	98	2.3	212	78	15	4.6975	13.6	35.5	968.4	2.625	+	0	+	5	2	6	6	1	6	6	4	2	2	5	1	4	5	6	4	4	5	4	4	2	1	4
388	65	F	20.3954	16	4	2	2	2	78	1.3	390	31	21	4.6716	10.5	28.5	339.1	0.75	-	8	+	0	4	4	4	3	1	5	5	3	3	1	1	1	4	3	1	1	3	1	2	1	1	1
389	70	F	26.1286	3	2	2	4	4	10	0.2	65.3	13	18	3.4738	11.3	0.6	8	0.875	-	8	-	0	6	6	4	4	1	5	5	6	4	4	2	5	3	5	4	2	1	1	2	2	1	3
390	77	M	23.8754	13	4	3	9	0	36	1.1	93.4	62	36	4.2165	19.9	2.6	1028.4	1.75	-	2	+	5	2	5	3	4	1	3	5	3	5	4	1	8	7	7	3	1	4	1	4	3	3	3
391	63	F	29.3575	6	4	2	0	2	5	0	180.3	86	3	3.1226	10.9	14.9	36.3	2.25	+	0	-	10	5	4	5	4	4	5	5	4	5	3	4	3	6	1	5	4	1	1	2	1	1	3
392	68	F	20.0288	8	2	2	2	1	51	5.1	312	28	19	4.1003	12.8	480	16.1	0.125	-	0	+	0	7	5	5	5	6	7	6	5	5	6	1	4	4	7	6	3	3	2	2	2	1	3
393	77	F	18.4265	10	3	2	3	2	46	0.2	92.6	47	12	4.615	11.1	8	119.9	0.875	-	0	+	3	3	4	4	5	4	5	5	4	3	1	3	4	3	1	5	4	3	2	3	3	2	3
394	69	F	19.0443	27	4	2	1	1	55	0.6	284.2	71	20	4.6391	11.7	298	74.1	1	-	6	+	0	4	6	5	5	6	7	4	2	2	1	1	2	4	1	2	1	2	2	2	1	1	2
395	75	F	20.8117	117	3	2	2	4	19	0.1	33.4	33	16	4.0391	11	47.7	95.8	1.125	-	8	-	0	4	4	5	3	5	7	6	3	2	1	3	2	4	5	4	3	3	1	4	1	2	3
396	78	M	21.5019	16	3	3	0	2	32	2.6	318.5	56	19	4.002	12.1	97.2	48.1	1.75	-	0	+	0	6	4	3	6	6	5	4	3	3	4	1	2	4	7	6	4	4	2	2	2	2	3
397	67	F	18.369	22	4	2	1	3	29	1	541.6	39	11	4.1531	10	22.8	8	1.625	-	0	+	4	3	5	5	6	5	6	6	3	3	2	3	3	4	2	3	3	4	2	1	2	2	2
398	76	M	20.9042	5	1	1	2	3	30	0.2	291.9	46	3	4.3908	10.1	0.6	8	0.75	-	0	+	0	3	4	4	3	1	5	4	1	1	1	1	3	3	8	2	1	4	1	1	1	2	2
399	63	F	24.2439	11	3	1	2	2	36	0.5	41.1	53	21	4.4384	11.9	67.5	174.5	0	+	0	-	0	3	5	5	4	4	5	4	3	4	4	3	4	4	3	4	5	4	3	2	2	2	3
400	78	F	24.1415	40	4	2	1	4	13	0.2	78.3	44	3	3.8115	9.9	5.7	208.3	0.625	+	10	-	2.5	6	7	4	3	6	7	3	3	6	7	1	3	6	7	6	1	3	7	3	3	6	3
401	84	F	19.433	41	1	2	0	3	24	0	49.1	80	13	4.3146	12.3	0.6	8	1.25	-	0	+	0	5	4	6	6	8	6	7	4	6	6	4	6	5	5	5	3	3	1	2	3	1	2
402	52	F	19.6506	13	4	2	0	2	25	1	131	75	4	4.0952	10.9	151	81	1	-	6	-	7	5	4	4	4	6	6	6	3	6	6	4	6	6	2	3	2	2	1	2	2	2	2
403	73	F	24.1965	42	4	2	1	4	4	0.1	134.2	48	18	3.0424	11.7	120	40.2	1.875	+	4	-	5	4	3	4	5	2	5	5	3	5	3	3	4	3	5	3	3	4	2	2	2	3	2
404	54	M	23.2254	27	3	2	2	2	12	0.2	92.1	61	13	3.7814	11.6	263	32.1	0.375	+	4	-	0	6	6	6	6	1	6	6	6	6	6	6	6	6	6	6	6	6	6	6	6	6	6
405	65	F	21.7555	22	4	3	1	3	8	0	77.1	62	15	3.5736	11.7	1280	153.1	1.75	+	10	-	3	4	3	3	4	6	7	6	3	6	1	1	1	3	1	4	6	6	1	2	2	1	2
406	69	F	24.4444	14	2	2	1	1	58	1.3	100	70	14	4.6623	11.7	92.7	322.1	1	-	0	+	0	4	5	4	5	6	6	4	4	4	4	4	6	3	2	2	4	2	2	2	2	1	2
407	68	F	17.1468	12	2	2	2	1	69	3.9	46.3	45	21	4.5499	13.5	465	215.2	1	+	6	-	0	5	4	3	6	6	8	6	2	4	7	1	1	6	1	4	1	1	2	2	2	2	3
408	74	F	20.5761	15	4	2	4	2	19	0	30.2	60	19	4.2531	13.9	17.6	70	0.875	-	6	-	0	6	7	8	8	8	8	8	5	4	6	5	4	6	8	4	3	3	2	3	3	3	3
409	70	F	16.4609	27	4	2	2	2	40	4.4	56.9	30	16	4.1902	13	365	165.9	2.125	-	0	-	0	3	3	4	3	6	6	5	3	2	1	2	2	4	1	3	1	1	1	2	1	1	4
410	80	F	19.9762	37	4	3	0	2	49	1.1	112.9	83	20	4.6782	13.4	146	131.5	2.75	-	0	+	0	4	4	3	4	4	4	4	3	3	4	3	3	4	3	3	4	1	2	3	2	2	2
411	82	F	19.5556	8	3	3	2	1	79	1.3	603.1	70	21	4.9946	13.4	280	116.8	1.625	-	4	+	0	2	2	2	3	1	4	6	3	3	3	1	2	1	1	1	5	1	1	1	1	1	1
412	60	M	22.7615	8	2	2	3	2	0	0	143.4	69	27	2.2429	14.6	52.7	14.3	0.5	+	16	-	3	4	4	5	4	1	6	5	2	3	6	3	3	4	5	4	1	5	1	3	3	2	2
413	64	F	17.8506	18	3	2	3	3	34	1.2	200.7	37	45	4.4414	15.4	374	279.9	1.125	-	4	-	7.5	3	3	5	5	3	6	2	3	4	3	6	6	5	3	3	4	2	1	2	1	2	2
414	68	F	19.1406	6	2	1	0	8	48	1	73.7	31	17	4.7278	13.8	0.6	27.5	0	-	10	+	3	4	3	3	4	7	4	5	3	7	8	3	6	4	4	3	2	2	2	2	1	1	3
415	26	F	31.5556	6	1	2	0	8	10	0.1	40	50	23	3.8957	15.4	0.6	8	1.25	+	10	+	2	3	2	2	3	1	5	2	2	4	2	1	4	1	1	2	2	2	1	1	1	1	1
416	35	F	18.2899	11	4	2	4	4	8	0	50.2	46	27	3.7796	15.3	120	8	0.5	+	4	+	5	4	3	3	3	6	5	2	3	2	3	4	4	4	3	3	3	2	1	2	2	1	2
417	83	F	18.9866	37	4	3	1	4	20	0.3	157.9	62	14	4.365	12.9	4.1	10.4	1.75	-	0	-	5	3	3	4	3	6	4	3	2	2	2	1	4	6	7	2	2	2	2	2	2	1	2
418	84	F	20.1726	14	3	2	2	1	64	3	160.1	69	33	4.8332	16.2	497	73.2	2	-	0	+	2.5	3	3	4	4	3	5	4	4	3	3	1	2	4	6	4	3	5	2	2	2	3	3
419	84	F	21.7502	42	4	3	0	2	98	3.2	196.4	81	34	5.1354	16.7	855	37.2	2.75	-	0	-	0	3	4	3	3	1	4	3	3	2	6	1	2	3	4	3	4	4	2	2	1	1	2
420	51	M	23.5294	11	3	1	6	6	5	0.6	56.8	16	20	3.4082	16.2	0.6	8	0.5	-	8	-	0	6	4	4	3	2	6	6	3	2	6	2	2	6	7	4	2	2	2	2	2	2	2
421	59	F	25.8065	17	3	2	3	7	11	0.1	125.2	34	22	4.1211	15.7	56.4	8	1.25	-	14	+	4	3	4	5	3	4	4	3	2	3	5	3	3	5	3	2	3	3	2	2	2	1	2
422	64	F	26.8352	23	4	2	1	4	19	0.4	41.2	69	24	4.4271	14.7	1.2	15.7	1.25	-	2	+	0	4	1	5	3	1	4	2	3	3	6	1	1	3	1	2	2	1	1	2	1	1	2
423	81	F	15.2416	42	4	2	4	3	54	0.5	116.9	59	26	5.1482	16	1250	661.7	1.75	-	6	-	0	4	4	3	6	1	6	6	1	4	1	1	2	3	4	2	3	3	1	1	2	1	1
424	62	F	21.6441	8	4	2	4	1	58	3.3	570.3	65	82	4.8723	23	695	289.9	1.375	+	6	-	0	4	3	3	4	7	7	6	4	3	3	2	3	1	3	5	7	1	1	3	1	3	2
425	57	M	22.3214	4	1	2	4	4	26	0.1	113.1	63	25	4.8427	16.9	665	142.3	0.375	-	16	+	0	3	3	5	4	1	7	3	2	2	4	4	2	6	6	4	4	2	1	2	2	2	2
426	60	F	18.1312	32	4	2	4	3	17	1.3	458.9	57	30	4.3112	17	54.6	92.9	1.5	-	8	-	0	6	3	3	6	4	7	5	2	6	6	4	6	3	2	6	4	2	1	3	2	3	2
427	71	F	14.758	34	4	2	4	4	44	1.9	149	45	28	4.9589	17.2	143	279.2	1.75	-	4	+	0	4	4	6	6	6	8	3	2	1	1	1	2	2	1	1	1	6	2	2	2	1	2
428	66	F	20.7031	17	3	2	4	4	62	0.9	75.3	58	22	5.381	16.9	12.2	42	0.375	-	8	-	0	4	4	5	3	1	7	6	3	4	6	3	4	3	6	6	5	3	1	2	2	2	2
429	73	F	21.6441	18	4	3	4	6	28	0.7	132.9	44	54	4.8803	20.5	1380	228.7	2.5	+	10	-	0	3	3	3	2	1	7	7	2	2	1	1	1	4	3	1	1	6	7	1	1	1	1
430	70	M	15.2439	17	4	2	8	2	66	4.2	193.5	45	23	5.1467	21	460	36.3	0.75	-	6	+	1	3	3	2	2	1	2	2	3	3	4	3	4	2	6	4	1	2	1	2	3	3	4
431	87	F	21.2191	8	3	3	5	3	71	2.7	408	55	39	5.3499	20.1	346	324.9	1.75	+	6	-	0	2	4	4	2	3	4	5	2	3	4	1	1	2	6	2	4	2	1	2	3	1	1
432	51	M	20.5191	2	3	2	2	3	79	5.3	459	58	33	5.2365	19.4	790	20.3	1.25	+	12	-	0	2	2	3	4	6	2	2	3	2	2	1	3	2	3	4	1	2	1	2	2	1	4
433	82	F	24.2382	52	4	3	3	2	46	1.5	136.5	89	56	5.203	21	236	151.3	1.75	+	0	-	4	4	4	3	5	5	5	3	4	2	4	4	3	5	7	5	4	4	1	4	2	3	4
434	64	F	23.7812	32	4	4	5	5	21	0.1	93.2	69	40	4.9755	21	347	30.3	2.375	+	4	+	0	4	2	4	4	2	4	6	3	2	4	1	2	2	3	2	3	2	1	2	1	1	1
435	74	F	22.0492	7	2	3	1	5	22	1	132.7	85	24	4.8859	17.9	7.8	45.1	2	-	10	-	5	3	6	6	3	6	8	7	1	3	6	1	3	6	1	6	3	6	1	1	3	1	3
436	47	M	22.6627	4	1	1	3	5	29	4.1	219.9	53	35	4.8363	20.9	1.9	162.1	0.25	-	14	-	0	4	4	3	3	6	4	2	3	2	3	2	2	4	1	3	5	2	1	1	1	2	1
437	52	F	19.9792	24	4	3	2	5	40	0.9	162.2	92	38	5.5184	20.9	174	95.5	2.375	-	0	-	0	3	2	3	3	1	3	2	2	1	3	3	3	6	1	2	3	2	2	1	1	1	3
438	79	F	24.653	38	4	3	4	5	46	2.2	160.5	88	57	5.7242	25.7	32.1	177.1	2.25	-	2	-	5	4	4	3	3	6	6	6	2	5	6	2	6	3	6	3	1	6	2	2	1	2	2
439	82	M	30.2222	42	3	3	8	6	38	1.6	366.2	90	51	5.97	29.7	373	387.9	2.875	+	4	-	0	3	4	2	6	1	4	5	2	3	1	3	3	2	3	3	4	2	1	3	1	2	2
440	69	F	19.3414	12	4	3	14	16	83	2.5	224.2	34	65	6.8569	42.4	18.8	126.9	2.375	+	0	-	3	5	4	4	4	7	8	5	3	2	1	1	3	4	4	4	3	3	1	2	2	1	2
441	66	F	24.1217	13	3	3	12	12	92	2.4	536.3	98	73	7.4471	43.5	2.6	750.3	1.875	-	0	+	5	4	4	3	4	4	4	4	5	3	3	2	2	1	1	5	6	3	2	2	1	1	4
